# Supplementary material for: Requirement for PRC1 subunit BMI1 in host gene activation by Epstein–Barr virus protein EBNA3C
Source: Nucleic Acids Res. 2019 Jan 15;47(6):2807–21. doi: 10.1093/nar/gky1323 (PMC6451101; doi:10.1093/nar/gky1323)
Supplement: Supplementary Data [file gky1323_supplemental_files.zip]

Archive with 3 entries (3 files):
- Suppl Figures_table_legends .pdf
- Supplementary File S1.xlsx
- Supplementary File S2.xlsx
