# Supplementary material for: Requirement for PRC1 subunit BMI1 in host gene activation by Epstein–Barr virus protein EBNA3C
Source: Nucleic Acids Res. 2019 Jan 15;47(6):2807–21. doi: 10.1093/nar/gky1323 (PMC6451101; doi:10.1093/nar/gky1323)
Supplement: Supplementary Data [file gky1323_supplemental_files.zip › Supplementary File S1.xlsx]

## Sheet: BMI1
Chromosome	Start	End	Name	Fold enrichment
chr1	816462	816687	BMI1_PEAK_1	5.29288
chr1	894452	894750	BMI1_PEAK_2	7.01615
chr1	999620	999824	BMI1_PEAK_3	6.85621
chr1	1310488	1310765	BMI1_PEAK_4	12.0785
chr1	1342465	1342819	BMI1_PEAK_5	6.15385
chr1	1590351	1590565	BMI1_PEAK_6	3.69231
chr1	1609277	1609748	BMI1_PEAK_7	5.1335
chr1	1655672	1655921	BMI1_PEAK_8	5.74245
chr1	1710336	1710637	BMI1_PEAK_9	8.18448
chr1	1711853	1712075	BMI1_PEAK_10	6.69413
chr1	2509697	2509909	BMI1_PEAK_11	3.99811
chr1	3573323	3573604	BMI1_PEAK_12	7.57266
chr1	3590684	3590892	BMI1_PEAK_13	5.74716
chr1	3593491	3593873	BMI1_PEAK_14	16.9895
chr1	3594090	3594295	BMI1_PEAK_15	3.80699
chr1	6761694	6761987	BMI1_PEAK_16	7.87845
chr1	8054239	8054442	BMI1_PEAK_17	6.36943
chr1	8085539	8085711	BMI1_PEAK_18	4.42926
chr1	8487494	8487939	BMI1_PEAK_19	15.5197
chr1	8709143	8709347	BMI1_PEAK_20	6.48193
chr1	9129626	9130024	BMI1_PEAK_21	11.7294
chr1	9136351	9136608	BMI1_PEAK_22	5.52702
chr1	9138243	9138467	BMI1_PEAK_23	5.66383
chr1	9140438	9140733	BMI1_PEAK_24	10.0893
chr1	9262236	9262677	BMI1_PEAK_25	6.98538
chr1	9473265	9473576	BMI1_PEAK_26	4.46838
chr1	9473642	9473835	BMI1_PEAK_27	4.08226
chr1	9486356	9486723	BMI1_PEAK_28	16.5322
chr1	10003343	10003632	BMI1_PEAK_29	8.66467
chr1	10571046	10571286	BMI1_PEAK_30	8.98078
chr1	10803804	10803986	BMI1_PEAK_31	5.50124
chr1	11000234	11000426	BMI1_PEAK_32	6.13825
chr1	11028669	11028932	BMI1_PEAK_33	14.1762
chr1	11968142	11968742	BMI1_PEAK_34	9.54047
chr1	11969610	11970038	BMI1_PEAK_35	5.44751
chr1	12100541	12100716	BMI1_PEAK_36	3.74393
chr1	12104651	12104863	BMI1_PEAK_37	6.63983
chr1	12107221	12107958	BMI1_PEAK_38	17.8732
chr1	12111980	12112525	BMI1_PEAK_39	23.004
chr1	12128507	12128752	BMI1_PEAK_40	5.32847
chr1	12494169	12494635	BMI1_PEAK_41	10.5976
chr1	12495764	12496062	BMI1_PEAK_42	12.1667
chr1	12509542	12509869	BMI1_PEAK_43	17.3325
chr1	14057311	14057602	BMI1_PEAK_44	4.60237
chr1	16291821	16292057	BMI1_PEAK_45	7.3596
chr1	16292559	16293142	BMI1_PEAK_46	8.57409
chr1	16840339	16840896	BMI1_PEAK_47	10.4579
chr1	16992988	16993600	BMI1_PEAK_48	6.71599
chr1	17003438	17003698	BMI1_PEAK_49	8.33406
chr1	17054941	17055211	BMI1_PEAK_50	8.92219
chr1	17066849	17067387	BMI1_PEAK_51	8.41817
chr1	17189619	17189863	BMI1_PEAK_52	16.269
chr1	17222431	17222986	BMI1_PEAK_53	9.15503
chr1	17231612	17232125	BMI1_PEAK_54	4.9306
chr1	17468177	17468518	BMI1_PEAK_55	2.82214
chr1	18960048	18960234	BMI1_PEAK_56	5.18771
chr1	19278590	19278821	BMI1_PEAK_57	6.05892
chr1	19337647	19337862	BMI1_PEAK_58	5.81477
chr1	19577926	19578269	BMI1_PEAK_59	10.2183
chr1	20037451	20038055	BMI1_PEAK_60	8.77294
chr1	21619422	21619598	BMI1_PEAK_61	4.94912
chr1	21620103	21620410	BMI1_PEAK_62	7.84901
chr1	21620870	21621224	BMI1_PEAK_63	4.40955
chr1	22106411	22106608	BMI1_PEAK_64	4.93875
chr1	23038968	23039196	BMI1_PEAK_65	5.74716
chr1	23080733	23080917	BMI1_PEAK_66	6.72509
chr1	23851393	23851732	BMI1_PEAK_67	5.26212
chr1	23903765	23904075	BMI1_PEAK_68	5.23268
chr1	23918130	23918375	BMI1_PEAK_69	7.42676
chr1	24047240	24047467	BMI1_PEAK_70	8.88247
chr1	24192030	24192265	BMI1_PEAK_71	8.33406
chr1	24516040	24516304	BMI1_PEAK_72	5.24473
chr1	24516673	24516869	BMI1_PEAK_73	6.33994
chr1	24517479	24517801	BMI1_PEAK_74	8.99545
chr1	24553359	24553570	BMI1_PEAK_75	6.69413
chr1	24554843	24555030	BMI1_PEAK_76	4.93875
chr1	24830721	24831088	BMI1_PEAK_77	6.1025
chr1	24863139	24863314	BMI1_PEAK_78	5.11511
chr1	24866398	24866590	BMI1_PEAK_79	5.17052
chr1	24866706	24867207	BMI1_PEAK_80	3.80699
chr1	24867352	24867636	BMI1_PEAK_81	5.07598
chr1	25054079	25054248	BMI1_PEAK_82	3.32194
chr1	25075250	25075466	BMI1_PEAK_83	4.08035
chr1	25225880	25226782	BMI1_PEAK_84	8.47161
chr1	25273947	25274173	BMI1_PEAK_85	3.83144
chr1	25348749	25349561	BMI1_PEAK_86	20.5526
chr1	25357325	25357590	BMI1_PEAK_87	10.9072
chr1	25358227	25358400	BMI1_PEAK_88	4.85195
chr1	25360548	25360798	BMI1_PEAK_89	6.5925
chr1	25479699	25480213	BMI1_PEAK_90	7.84901
chr1	25558819	25558988	BMI1_PEAK_91	5.99119
chr1	25774170	25774380	BMI1_PEAK_92	6.90633
chr1	25876048	25876248	BMI1_PEAK_93	3.40029
chr1	26002567	26002873	BMI1_PEAK_94	11.7117
chr1	26909217	26909472	BMI1_PEAK_95	8.21417
chr1	26947160	26947431	BMI1_PEAK_96	8.34869
chr1	27226758	27227007	BMI1_PEAK_97	5.26212
chr1	27957463	27957699	BMI1_PEAK_98	5.73635
chr1	27958122	27958446	BMI1_PEAK_99	5.11511
chr1	27958931	27959226	BMI1_PEAK_100	3.82166
chr1	27959300	27959637	BMI1_PEAK_101	10.7259
chr1	27980329	27980539	BMI1_PEAK_102	4.68195
chr1	28201699	28202054	BMI1_PEAK_103	7.04061
chr1	28210836	28211032	BMI1_PEAK_104	5.64615
chr1	28216862	28217084	BMI1_PEAK_105	5.65172
chr1	28396697	28396867	BMI1_PEAK_106	4.7316
chr1	28471016	28471270	BMI1_PEAK_107	6.52613
chr1	28495861	28496160	BMI1_PEAK_108	7.84901
chr1	28499225	28499539	BMI1_PEAK_109	11.884
chr1	28525999	28526377	BMI1_PEAK_110	5.65172
chr1	28526443	28526798	BMI1_PEAK_111	5.37964
chr1	28836512	28836769	BMI1_PEAK_112	5.70609
chr1	28837221	28837439	BMI1_PEAK_113	5.00468
chr1	28975069	28975577	BMI1_PEAK_114	7.38843
chr1	29288965	29289310	BMI1_PEAK_115	6.02636
chr1	30128011	30128233	BMI1_PEAK_116	7.25882
chr1	30184924	30185097	BMI1_PEAK_117	5.18637
chr1	31216553	31216768	BMI1_PEAK_118	6.71725
chr1	31227561	31227882	BMI1_PEAK_119	17.7786
chr1	31238093	31238402	BMI1_PEAK_120	11.7449
chr1	31341958	31342220	BMI1_PEAK_121	11.1447
chr1	31354289	31354484	BMI1_PEAK_122	4.86041
chr1	31896413	31896645	BMI1_PEAK_123	4.87623
chr1	32356978	32357302	BMI1_PEAK_124	14.2235
chr1	32376663	32376860	BMI1_PEAK_125	6.96814
chr1	32378546	32378846	BMI1_PEAK_126	7.62639
chr1	32391939	32392124	BMI1_PEAK_127	6.54749
chr1	32394230	32394640	BMI1_PEAK_128	11.1819
chr1	32421696	32421987	BMI1_PEAK_129	9.14246
chr1	32715641	32715870	BMI1_PEAK_130	6.36943
chr1	33085337	33085562	BMI1_PEAK_131	4.93875
chr1	33458242	33458561	BMI1_PEAK_132	4.37038
chr1	33502522	33502779	BMI1_PEAK_133	4.42926
chr1	34826318	34826510	BMI1_PEAK_134	3.84367
chr1	35971681	35971881	BMI1_PEAK_135	4.77574
chr1	36004171	36004379	BMI1_PEAK_136	6.13825
chr1	36554492	36554679	BMI1_PEAK_137	5.50713
chr1	36929836	36930086	BMI1_PEAK_138	5.07598
chr1	38493717	38494058	BMI1_PEAK_139	8.0107
chr1	38495734	38496063	BMI1_PEAK_140	4.80153
chr1	38509608	38511522	BMI1_PEAK_141	17.5374
chr1	38511598	38511911	BMI1_PEAK_142	6.5076
chr1	39318498	39318715	BMI1_PEAK_143	3.96867
chr1	39738007	39738269	BMI1_PEAK_144	11.5287
chr1	39975242	39975654	BMI1_PEAK_145	8.41383
chr1	40063727	40063949	BMI1_PEAK_146	5.75019
chr1	40132495	40132734	BMI1_PEAK_147	8.95154
chr1	40241936	40242288	BMI1_PEAK_148	6.03445
chr1	40707506	40707695	BMI1_PEAK_149	7.28043
chr1	40851377	40851669	BMI1_PEAK_150	9.15248
chr1	40916721	40916890	BMI1_PEAK_151	5.38764
chr1	41400181	41400361	BMI1_PEAK_152	5.72271
chr1	42193140	42193372	BMI1_PEAK_153	11.1724
chr1	42194432	42194808	BMI1_PEAK_154	6.20276
chr1	42204700	42204983	BMI1_PEAK_155	3.96867
chr1	42216896	42217377	BMI1_PEAK_156	23.5314
chr1	42217818	42217994	BMI1_PEAK_157	6.09478
chr1	42483020	42483193	BMI1_PEAK_158	5.42093
chr1	42801036	42801237	BMI1_PEAK_159	5.51766
chr1	43406562	43406756	BMI1_PEAK_160	7.01615
chr1	43975693	43975950	BMI1_PEAK_161	10.7259
chr1	44871816	44872378	BMI1_PEAK_162	8.13786
chr1	44873070	44873484	BMI1_PEAK_163	6.30209
chr1	44873650	44875633	BMI1_PEAK_164	16.9802
chr1	44885428	44885603	BMI1_PEAK_165	6.44182
chr1	45097626	45097795	BMI1_PEAK_166	4.99653
chr1	45150237	45150545	BMI1_PEAK_167	4.47816
chr1	45187138	45187588	BMI1_PEAK_168	6.52613
chr1	45196347	45196749	BMI1_PEAK_169	5.6426
chr1	45241202	45241380	BMI1_PEAK_170	4.3297
chr1	45285175	45285753	BMI1_PEAK_171	10.2498
chr1	45668855	45669179	BMI1_PEAK_172	3.56696
chr1	45670036	45670270	BMI1_PEAK_173	5.50713
chr1	45670353	45671090	BMI1_PEAK_174	7.53226
chr1	45672706	45672875	BMI1_PEAK_175	4.94044
chr1	45860204	45860414	BMI1_PEAK_176	4.78433
chr1	46009556	46009825	BMI1_PEAK_177	17.3041
chr1	46010746	46010983	BMI1_PEAK_178	7.02958
chr1	46791366	46791778	BMI1_PEAK_179	8.68411
chr1	46797907	46798227	BMI1_PEAK_180	7.33073
chr1	46956200	46957355	BMI1_PEAK_181	29.3294
chr1	47695699	47698023	BMI1_PEAK_182	40.2512
chr1	50890196	50890795	BMI1_PEAK_183	6.2322
chr1	50890878	50891091	BMI1_PEAK_184	4.79786
chr1	50891237	50891442	BMI1_PEAK_185	10.1436
chr1	51433585	51434100	BMI1_PEAK_186	4.93875
chr1	51434949	51435351	BMI1_PEAK_187	3.951
chr1	51435976	51438139	BMI1_PEAK_188	9.46583
chr1	51442787	51443506	BMI1_PEAK_189	5.20873
chr1	51443595	51444287	BMI1_PEAK_190	6.7967
chr1	51444438	51445161	BMI1_PEAK_191	6.26246
chr1	51445462	51445658	BMI1_PEAK_192	3.48362
chr1	51966967	51967256	BMI1_PEAK_193	9.75533
chr1	51970833	51971064	BMI1_PEAK_194	5.4238
chr1	52024146	52024338	BMI1_PEAK_195	5.42093
chr1	52605437	52605915	BMI1_PEAK_196	6.585
chr1	52606992	52607207	BMI1_PEAK_197	6.58243
chr1	52607303	52607681	BMI1_PEAK_198	11.1373
chr1	54665879	54666049	BMI1_PEAK_199	5.14868
chr1	55437099	55437371	BMI1_PEAK_200	4.90972
chr1	59039417	59039713	BMI1_PEAK_201	14.7768
chr1	60856711	60856911	BMI1_PEAK_202	4.4318
chr1	61364827	61365031	BMI1_PEAK_203	6.12829
chr1	61549158	61549458	BMI1_PEAK_204	6.12829
chr1	61784406	61784783	BMI1_PEAK_205	28.763
chr1	61797872	61798258	BMI1_PEAK_206	12.67
chr1	61798650	61798844	BMI1_PEAK_207	6.51531
chr1	61853649	61853853	BMI1_PEAK_208	7.38241
chr1	63790697	63791500	BMI1_PEAK_209	4.64483
chr1	63792259	63792678	BMI1_PEAK_210	5.76034
chr1	63988937	63989157	BMI1_PEAK_211	6.26027
chr1	64637515	64637724	BMI1_PEAK_212	4.47499
chr1	65329854	65330177	BMI1_PEAK_213	11.841
chr1	65468361	65468722	BMI1_PEAK_214	3.99811
chr1	65469018	65469225	BMI1_PEAK_215	6.83289
chr1	65696532	65696793	BMI1_PEAK_216	6.34827
chr1	65881161	65881378	BMI1_PEAK_217	4.61743
chr1	66277679	66278028	BMI1_PEAK_218	8.03515
chr1	66741966	66742156	BMI1_PEAK_219	6.26246
chr1	66748095	66748530	BMI1_PEAK_220	8.21939
chr1	66749321	66749769	BMI1_PEAK_221	17.7949
chr1	66840261	66840762	BMI1_PEAK_222	11.3633
chr1	66846126	66846321	BMI1_PEAK_223	5.90779
chr1	66865664	66865913	BMI1_PEAK_224	5.44825
chr1	67520157	67520623	BMI1_PEAK_225	6.36943
chr1	67624719	67624918	BMI1_PEAK_226	7.1049
chr1	67720040	67720237	BMI1_PEAK_227	4.56066
chr1	67798691	67799082	BMI1_PEAK_228	16.717
chr1	75197771	75198202	BMI1_PEAK_229	9.96494
chr1	75598441	75598918	BMI1_PEAK_230	5.10043
chr1	75600583	75601803	BMI1_PEAK_231	8.33406
chr1	75804877	75805198	BMI1_PEAK_232	4.45371
chr1	76192628	76192807	BMI1_PEAK_233	5.96723
chr1	76446973	76447167	BMI1_PEAK_234	7.85252
chr1	76451507	76451894	BMI1_PEAK_235	6.2322
chr1	76760166	76760423	BMI1_PEAK_236	8.09403
chr1	77879766	77880049	BMI1_PEAK_237	5.38764
chr1	78235977	78236316	BMI1_PEAK_238	5.3738
chr1	78469894	78470168	BMI1_PEAK_239	5.63834
chr1	79926513	79926842	BMI1_PEAK_240	8.74075
chr1	79934421	79934725	BMI1_PEAK_241	8.0107
chr1	82270956	82271242	BMI1_PEAK_242	4.24713
chr1	82271636	82271919	BMI1_PEAK_243	4.87418
chr1	82273777	82274183	BMI1_PEAK_244	3.96867
chr1	83966680	83966909	BMI1_PEAK_245	5.26212
chr1	83974178	83974415	BMI1_PEAK_246	5.25668
chr1	84618408	84618643	BMI1_PEAK_247	3.48362
chr1	84768163	84768519	BMI1_PEAK_248	5.91701
chr1	85064516	85064762	BMI1_PEAK_249	7.34394
chr1	85065203	85065373	BMI1_PEAK_250	4.85195
chr1	85514234	85514478	BMI1_PEAK_251	5.24011
chr1	85514773	85514943	BMI1_PEAK_252	4.57212
chr1	85664562	85664859	BMI1_PEAK_253	6.36943
chr1	85664916	85666248	BMI1_PEAK_254	11.5645
chr1	85667518	85667791	BMI1_PEAK_255	4.45371
chr1	85667932	85668268	BMI1_PEAK_256	5.29156
chr1	85668413	85668695	BMI1_PEAK_257	5.24011
chr1	87527622	87528004	BMI1_PEAK_258	5.26658
chr1	87794254	87794423	BMI1_PEAK_259	4.73106
chr1	87915130	87915619	BMI1_PEAK_260	7.04061
chr1	87929977	87930159	BMI1_PEAK_261	3.951
chr1	89506660	89507291	BMI1_PEAK_262	19.9506
chr1	90184968	90185372	BMI1_PEAK_263	4.58595
chr1	90190254	90190425	BMI1_PEAK_264	3.80699
chr1	90247069	90247641	BMI1_PEAK_265	8.52518
chr1	91315984	91316311	BMI1_PEAK_266	6.44182
chr1	91867799	91867976	BMI1_PEAK_267	3.43362
chr1	91868111	91869861	BMI1_PEAK_268	13.0266
chr1	92217899	92218214	BMI1_PEAK_269	15.9524
chr1	92338296	92338500	BMI1_PEAK_270	5.89118
chr1	92343483	92343652	BMI1_PEAK_271	5.73508
chr1	92950184	92950487	BMI1_PEAK_272	4.98576
chr1	92951645	92951818	BMI1_PEAK_273	4.64483
chr1	93003691	93003877	BMI1_PEAK_274	3.30428
chr1	93004291	93004547	BMI1_PEAK_275	7.54665
chr1	93050045	93050341	BMI1_PEAK_276	7.83135
chr1	93053133	93053323	BMI1_PEAK_277	4.98576
chr1	93441180	93441454	BMI1_PEAK_278	7.17285
chr1	93544601	93544835	BMI1_PEAK_279	5.9373
chr1	93915093	93915921	BMI1_PEAK_280	13.7512
chr1	94057447	94057751	BMI1_PEAK_281	11.7718
chr1	94073487	94073783	BMI1_PEAK_282	11.7588
chr1	94081447	94081616	BMI1_PEAK_283	5.89162
chr1	94147228	94147500	BMI1_PEAK_284	4.87623
chr1	94169693	94169863	BMI1_PEAK_285	3.96867
chr1	94173575	94173809	BMI1_PEAK_286	3.56297
chr1	94713430	94713599	BMI1_PEAK_287	4.42926
chr1	97624988	97625230	BMI1_PEAK_288	4.93875
chr1	98385276	98386386	BMI1_PEAK_289	8.50888
chr1	99127968	99128137	BMI1_PEAK_290	5.75019
chr1	100435396	100435671	BMI1_PEAK_291	6.00523
chr1	100541451	100541720	BMI1_PEAK_292	6.2322
chr1	100542354	100542685	BMI1_PEAK_293	5.13188
chr1	100543159	100543342	BMI1_PEAK_294	6.57274
chr1	101644245	101644738	BMI1_PEAK_295	15.3102
chr1	101644800	101644989	BMI1_PEAK_296	6.12267
chr1	101664984	101665316	BMI1_PEAK_297	7.71877
chr1	101701094	101701393	BMI1_PEAK_298	6.27921
chr1	101758995	101759590	BMI1_PEAK_299	18.1063
chr1	101775621	101775833	BMI1_PEAK_300	5.82917
chr1	101836788	101837058	BMI1_PEAK_301	10.0275
chr1	101873198	101873889	BMI1_PEAK_302	14.8013
chr1	101875829	101876329	BMI1_PEAK_303	6.95728
chr1	101901801	101902134	BMI1_PEAK_304	8.63834
chr1	107538691	107539031	BMI1_PEAK_305	7.04061
chr1	107688174	107688543	BMI1_PEAK_306	6.05504
chr1	107993657	107993833	BMI1_PEAK_307	5.72735
chr1	108042054	108042366	BMI1_PEAK_308	4.42926
chr1	108477212	108477409	BMI1_PEAK_309	5.76183
chr1	108478063	108478374	BMI1_PEAK_310	13.4014
chr1	108492563	108492744	BMI1_PEAK_311	5.07598
chr1	108506483	108506746	BMI1_PEAK_312	5.84533
chr1	109094208	109094435	BMI1_PEAK_313	7.94679
chr1	109934328	109934578	BMI1_PEAK_314	6.13639
chr1	110359070	110359358	BMI1_PEAK_315	8.81613
chr1	110610993	110611902	BMI1_PEAK_316	17.4313
chr1	110626394	110626714	BMI1_PEAK_317	6.34975
chr1	111177428	111177730	BMI1_PEAK_318	6.07052
chr1	111670988	111671164	BMI1_PEAK_319	5.33445
chr1	111746484	111746840	BMI1_PEAK_320	14.8457
chr1	111758571	111759080	BMI1_PEAK_321	7.97861
chr1	111762397	111762830	BMI1_PEAK_322	9.80353
chr1	111764355	111764771	BMI1_PEAK_323	11.0532
chr1	111907585	111907958	BMI1_PEAK_324	3.56297
chr1	111908304	111908668	BMI1_PEAK_325	4.77707
chr1	112135511	112135793	BMI1_PEAK_326	9.16647
chr1	112143490	112143846	BMI1_PEAK_327	5.77161
chr1	113728355	113728601	BMI1_PEAK_328	5.72271
chr1	113936190	113936399	BMI1_PEAK_329	4.4318
chr1	116380995	116383515	BMI1_PEAK_330	15.208
chr1	116920424	116920791	BMI1_PEAK_331	9.54047
chr1	117099212	117099593	BMI1_PEAK_332	5.89118
chr1	117100706	117101181	BMI1_PEAK_333	18.0424
chr1	117102091	117102310	BMI1_PEAK_334	4.89459
chr1	117110884	117111166	BMI1_PEAK_335	8.69164
chr1	117307199	117307466	BMI1_PEAK_336	7.04061
chr1	117312323	117312638	BMI1_PEAK_337	5.58548
chr1	117369916	117370176	BMI1_PEAK_338	6.20276
chr1	117604616	117604912	BMI1_PEAK_339	9.00511
chr1	118197340	118197602	BMI1_PEAK_340	10.2498
chr1	118198954	118199149	BMI1_PEAK_341	6.07052
chr1	118201418	118201675	BMI1_PEAK_342	7.52565
chr1	118206961	118207335	BMI1_PEAK_343	7.57266
chr1	120204815	120205032	BMI1_PEAK_344	5.84533
chr1	120587494	120587711	BMI1_PEAK_345	5.22511
chr1	120610703	120611332	BMI1_PEAK_346	5.90779
chr1	120612118	120612351	BMI1_PEAK_347	3.72365
chr1	120660125	120660432	BMI1_PEAK_348	6.02884
chr1	120664841	120665482	BMI1_PEAK_349	4.98576
chr1	120678514	120679442	BMI1_PEAK_350	12.6994
chr1	120798094	120798486	BMI1_PEAK_351	19.6384
chr1	121136603	121136908	BMI1_PEAK_352	4.69948
chr1	121138042	121138593	BMI1_PEAK_353	7.43065
chr1	143953565	143953967	BMI1_PEAK_354	8.03515
chr1	144311287	144311456	BMI1_PEAK_355	4.52442
chr1	144491322	144491529	BMI1_PEAK_356	4.52442
chr1	144534019	144534515	BMI1_PEAK_357	7.25683
chr1	144908283	144908618	BMI1_PEAK_358	10.2889
chr1	145116019	145116306	BMI1_PEAK_359	3.37648
chr1	145139796	145140967	BMI1_PEAK_360	22.0498
chr1	145154406	145154829	BMI1_PEAK_361	5.56156
chr1	145159372	145159708	BMI1_PEAK_362	7.54665
chr1	145208852	145209248	BMI1_PEAK_363	3.3983
chr1	145209826	145210099	BMI1_PEAK_364	4.30037
chr1	145210164	145210729	BMI1_PEAK_365	5.18006
chr1	145210876	145211090	BMI1_PEAK_366	3.50808
chr1	145233719	145233963	BMI1_PEAK_367	5.34046
chr1	145382785	145383078	BMI1_PEAK_368	5.45589
chr1	145969067	145969498	BMI1_PEAK_369	7.55223
chr1	146518160	146518367	BMI1_PEAK_370	5.3738
chr1	146553885	146554364	BMI1_PEAK_371	4.87418
chr1	146554698	146554902	BMI1_PEAK_372	4.28683
chr1	146555001	146555340	BMI1_PEAK_373	4.87418
chr1	146555407	146556393	BMI1_PEAK_374	7.68733
chr1	147510920	147511246	BMI1_PEAK_375	6.08478
chr1	147511474	147511687	BMI1_PEAK_376	5.42093
chr1	147735864	147736097	BMI1_PEAK_377	5.84533
chr1	147790527	147790781	BMI1_PEAK_378	4.64483
chr1	147806655	147806935	BMI1_PEAK_379	4.73262
chr1	147931059	147931338	BMI1_PEAK_380	5.46564
chr1	147994024	147994640	BMI1_PEAK_381	16.2859
chr1	148241400	148242122	BMI1_PEAK_382	16.0874
chr1	148604633	148605133	BMI1_PEAK_383	11.3633
chr1	148766612	148767056	BMI1_PEAK_384	5.76183
chr1	148854247	148854433	BMI1_PEAK_385	4.08035
chr1	148856802	148857200	BMI1_PEAK_386	5.24445
chr1	149223627	149224297	BMI1_PEAK_387	9.75117
chr1	149513773	149514234	BMI1_PEAK_388	11.9073
chr1	149718500	149718761	BMI1_PEAK_389	3.35138
chr1	149783702	149783910	BMI1_PEAK_390	4.99653
chr1	149784037	149784285	BMI1_PEAK_391	4.42926
chr1	149784425	149785168	BMI1_PEAK_392	7.87845
chr1	149804037	149804875	BMI1_PEAK_393	8.0107
chr1	149804952	149805125	BMI1_PEAK_394	3.17493
chr1	149811670	149812790	BMI1_PEAK_395	7.54665
chr1	149813019	149814356	BMI1_PEAK_396	9.61423
chr1	149822658	149823670	BMI1_PEAK_397	9.1719
chr1	149824225	149825370	BMI1_PEAK_398	4.1548
chr1	149831768	149832836	BMI1_PEAK_399	5.3738
chr1	149857318	149857861	BMI1_PEAK_400	3.1917
chr1	149857914	149858117	BMI1_PEAK_401	4.1548
chr1	149858474	149859474	BMI1_PEAK_402	9.15248
chr1	149969653	149969829	BMI1_PEAK_403	5.73142
chr1	150132713	150132983	BMI1_PEAK_404	8.30998
chr1	150459640	150459951	BMI1_PEAK_405	5.8794
chr1	150535217	150535621	BMI1_PEAK_406	18.999
chr1	150535901	150536244	BMI1_PEAK_407	6.50946
chr1	150539813	150540340	BMI1_PEAK_408	10.1125
chr1	150898789	150898999	BMI1_PEAK_409	5.14868
chr1	151043026	151043204	BMI1_PEAK_410	8.14774
chr1	151254555	151254878	BMI1_PEAK_411	3.83843
chr1	152085408	152085605	BMI1_PEAK_412	4.73003
chr1	152085738	152086014	BMI1_PEAK_413	7.38241
chr1	152086247	152086416	BMI1_PEAK_414	5.81477
chr1	152801819	152802218	BMI1_PEAK_415	7.23173
chr1	153234986	153235218	BMI1_PEAK_416	4.57212
chr1	153822035	153822293	BMI1_PEAK_417	7.18463
chr1	154379911	154380101	BMI1_PEAK_418	5.7957
chr1	154600391	154600603	BMI1_PEAK_419	6.60419
chr1	154763915	154764099	BMI1_PEAK_420	5.06293
chr1	154779656	154779825	BMI1_PEAK_421	5.42093
chr1	154833109	154833343	BMI1_PEAK_422	4.13035
chr1	154836294	154836512	BMI1_PEAK_423	7.28161
chr1	154955666	154955905	BMI1_PEAK_424	3.93923
chr1	155214489	155214754	BMI1_PEAK_425	10.627
chr1	155916102	155916298	BMI1_PEAK_426	4.30037
chr1	156066711	156067161	BMI1_PEAK_427	10.5591
chr1	156096973	156097288	BMI1_PEAK_428	9.68364
chr1	156127413	156127592	BMI1_PEAK_429	6.16272
chr1	156186379	156186632	BMI1_PEAK_430	1.79238
chr1	156195959	156196291	BMI1_PEAK_431	4.30371
chr1	156405624	156406011	BMI1_PEAK_432	5.4238
chr1	156408044	156408357	BMI1_PEAK_433	4.86041
chr1	156458414	156458663	BMI1_PEAK_434	12.42
chr1	156474694	156474997	BMI1_PEAK_435	6.79224
chr1	156475083	156475275	BMI1_PEAK_436	4.83851
chr1	157014788	157015541	BMI1_PEAK_437	8.98078
chr1	157015756	157016188	BMI1_PEAK_438	6.12829
chr1	157623036	157623228	BMI1_PEAK_439	6.26027
chr1	159037927	159038237	BMI1_PEAK_440	5.34046
chr1	160139414	160139688	BMI1_PEAK_441	7.35582
chr1	160399545	160399730	BMI1_PEAK_442	5.26212
chr1	160402297	160402482	BMI1_PEAK_443	5.35604
chr1	160423308	160423551	BMI1_PEAK_444	5.20948
chr1	160424236	160424470	BMI1_PEAK_445	6.38192
chr1	160517978	160518283	BMI1_PEAK_446	6.94204
chr1	160765795	160766031	BMI1_PEAK_447	4.59773
chr1	161416950	161417159	BMI1_PEAK_448	3.94633
chr1	161424343	161424696	BMI1_PEAK_449	3.93564
chr1	161431633	161431963	BMI1_PEAK_450	2.87358
chr1	161500833	161501081	BMI1_PEAK_451	6.26973
chr1	161510123	161510377	BMI1_PEAK_452	3.80699
chr1	161511853	161512025	BMI1_PEAK_453	5.4238
chr1	161713890	161714230	BMI1_PEAK_454	6.66725
chr1	162600821	162601092	BMI1_PEAK_455	10.8837
chr1	163291575	163291812	BMI1_PEAK_456	4.1836
chr1	166945253	166945490	BMI1_PEAK_457	5.424
chr1	167632237	167632499	BMI1_PEAK_458	6.36943
chr1	169108222	169108525	BMI1_PEAK_459	11.655
chr1	169359564	169359892	BMI1_PEAK_460	8.34873
chr1	169553772	169554403	BMI1_PEAK_461	7.31595
chr1	169554457	169554821	BMI1_PEAK_462	4.86041
chr1	171818656	171818933	BMI1_PEAK_463	6.5427
chr1	172150927	172151118	BMI1_PEAK_464	6.39388
chr1	172307342	172307602	BMI1_PEAK_465	5.29586
chr1	172311857	172312086	BMI1_PEAK_466	6.82151
chr1	172327461	172328180	BMI1_PEAK_467	8.17953
chr1	172349977	172350260	BMI1_PEAK_468	3.28409
chr1	172360100	172360303	BMI1_PEAK_469	5.11511
chr1	172366465	172366640	BMI1_PEAK_470	4.13035
chr1	172715522	172715756	BMI1_PEAK_471	6.80058
chr1	172724190	172724393	BMI1_PEAK_472	4.90972
chr1	172788017	172788418	BMI1_PEAK_473	10.497
chr1	172876025	172876204	BMI1_PEAK_474	5.81477
chr1	173176398	173176677	BMI1_PEAK_475	6.07737
chr1	173182149	173182611	BMI1_PEAK_476	14.2843
chr1	173267127	173267444	BMI1_PEAK_477	8.8191
chr1	173831939	173832108	BMI1_PEAK_478	4.47499
chr1	173974182	173974386	BMI1_PEAK_479	5.76183
chr1	174126283	174126661	BMI1_PEAK_480	11.406
chr1	174136680	174136916	BMI1_PEAK_481	4.85532
chr1	174784614	174784847	BMI1_PEAK_482	6.50946
chr1	174787489	174787675	BMI1_PEAK_483	5.10043
chr1	174922860	174923154	BMI1_PEAK_484	6.77035
chr1	174937909	174938084	BMI1_PEAK_485	4.77707
chr1	175567251	175567457	BMI1_PEAK_486	5.42093
chr1	177770006	177770231	BMI1_PEAK_487	4.77707
chr1	178550523	178550762	BMI1_PEAK_488	6.07052
chr1	178577273	178577556	BMI1_PEAK_489	7.66288
chr1	178628812	178629230	BMI1_PEAK_490	14.3823
chr1	178695650	178695954	BMI1_PEAK_491	5.16963
chr1	178696190	178696406	BMI1_PEAK_492	4.94912
chr1	178697251	178697593	BMI1_PEAK_493	4.86041
chr1	179003931	179004150	BMI1_PEAK_494	6.11943
chr1	180197045	180197271	BMI1_PEAK_495	4.64483
chr1	180198094	180198315	BMI1_PEAK_496	6.77035
chr1	180207152	180208059	BMI1_PEAK_497	7.4473
chr1	180208249	180208422	BMI1_PEAK_498	4.87418
chr1	181068612	181069007	BMI1_PEAK_499	7.604
chr1	181097124	181097316	BMI1_PEAK_500	5.51766
chr1	181100551	181100910	BMI1_PEAK_501	5.16963
chr1	181103692	181104200	BMI1_PEAK_502	6.567
chr1	181128845	181129118	BMI1_PEAK_503	9.51883
chr1	181367769	181367941	BMI1_PEAK_504	5.6426
chr1	181399423	181399703	BMI1_PEAK_505	5.58548
chr1	181905878	181906154	BMI1_PEAK_506	10.4552
chr1	182395755	182396455	BMI1_PEAK_507	7.75513
chr1	182397223	182397439	BMI1_PEAK_508	5.31628
chr1	182580549	182580809	BMI1_PEAK_509	7.18463
chr1	182585188	182585550	BMI1_PEAK_510	9.2485
chr1	182592347	182592591	BMI1_PEAK_511	4.80153
chr1	182757724	182758033	BMI1_PEAK_512	5.24011
chr1	182991057	182991242	BMI1_PEAK_513	3.96867
chr1	183559580	183559823	BMI1_PEAK_514	7.55532
chr1	183811660	183812013	BMI1_PEAK_515	15.724
chr1	183880538	183880796	BMI1_PEAK_516	18.4416
chr1	183881459	183881678	BMI1_PEAK_517	4.76232
chr1	183933546	183933744	BMI1_PEAK_518	4.58153
chr1	184006685	184006975	BMI1_PEAK_519	4.21995
chr1	184356911	184357716	BMI1_PEAK_520	9.32075
chr1	184358187	184358356	BMI1_PEAK_521	4.87418
chr1	184836096	184836471	BMI1_PEAK_522	11.6556
chr1	184839595	184839797	BMI1_PEAK_523	7.48816
chr1	184915244	184915503	BMI1_PEAK_524	9.26413
chr1	184943263	184943443	BMI1_PEAK_525	4.62326
chr1	185307901	185308118	BMI1_PEAK_526	6.30075
chr1	185308352	185308624	BMI1_PEAK_527	8.89947
chr1	185606050	185606461	BMI1_PEAK_528	9.1248
chr1	186047480	186047750	BMI1_PEAK_529	13.1604
chr1	186051518	186051751	BMI1_PEAK_530	9.06571
chr1	186649610	186649821	BMI1_PEAK_531	4.47499
chr1	186834466	186834691	BMI1_PEAK_532	4.46838
chr1	187353800	187354025	BMI1_PEAK_533	8.63652
chr1	192485977	192486331	BMI1_PEAK_534	8.55028
chr1	192499492	192499689	BMI1_PEAK_535	5.63313
chr1	192508053	192508402	BMI1_PEAK_536	10.8965
chr1	192520380	192520675	BMI1_PEAK_537	11.3621
chr1	192528629	192529013	BMI1_PEAK_538	19.8134
chr1	192544648	192545042	BMI1_PEAK_539	11.2131
chr1	192549878	192550137	BMI1_PEAK_540	6.33609
chr1	192574141	192574349	BMI1_PEAK_541	6.80058
chr1	192578283	192578540	BMI1_PEAK_542	6.07052
chr1	192608887	192609056	BMI1_PEAK_543	4.86041
chr1	192778210	192779074	BMI1_PEAK_544	7.01615
chr1	193506856	193507067	BMI1_PEAK_545	5.34046
chr1	195164430	195164955	BMI1_PEAK_546	14.1692
chr1	197742687	197743749	BMI1_PEAK_547	9.44994
chr1	197743885	197744091	BMI1_PEAK_548	3.07693
chr1	197898799	197899169	BMI1_PEAK_549	5.50124
chr1	198227659	198227856	BMI1_PEAK_550	5.29156
chr1	198590107	198590913	BMI1_PEAK_551	7.0032
chr1	198638244	198638499	BMI1_PEAK_552	10.7259
chr1	198651064	198651241	BMI1_PEAK_553	5.96383
chr1	199010779	199010974	BMI1_PEAK_554	8.09403
chr1	199050789	199051267	BMI1_PEAK_555	5.26212
chr1	199277777	199277963	BMI1_PEAK_556	5.99336
chr1	199910936	199911288	BMI1_PEAK_557	7.23173
chr1	199946802	199947047	BMI1_PEAK_558	5.58548
chr1	200044683	200044862	BMI1_PEAK_559	4.80574
chr1	200045406	200045697	BMI1_PEAK_560	5.18771
chr1	200223323	200223521	BMI1_PEAK_561	7.06895
chr1	200274204	200274375	BMI1_PEAK_562	3.82166
chr1	200417369	200417812	BMI1_PEAK_563	21.9271
chr1	200452716	200452929	BMI1_PEAK_564	7.70838
chr1	200594575	200594776	BMI1_PEAK_565	6.09478
chr1	200835702	200836072	BMI1_PEAK_566	17.5924
chr1	200839048	200839335	BMI1_PEAK_567	10.497
chr1	200847310	200847684	BMI1_PEAK_568	16.6675
chr1	200849461	200849756	BMI1_PEAK_569	20.8075
chr1	200857443	200857690	BMI1_PEAK_570	6.95728
chr1	202133922	202134091	BMI1_PEAK_571	4.86087
chr1	202453251	202453491	BMI1_PEAK_572	8.47488
chr1	202457371	202457645	BMI1_PEAK_573	12.6357
chr1	203256515	203256928	BMI1_PEAK_574	8.0933
chr1	204534012	204534212	BMI1_PEAK_575	6.71194
chr1	205254923	205255176	BMI1_PEAK_576	8.49411
chr1	205255700	205256013	BMI1_PEAK_577	12.1362
chr1	205257352	205257749	BMI1_PEAK_578	19.1873
chr1	205289957	205290337	BMI1_PEAK_579	5.17094
chr1	206097596	206097979	BMI1_PEAK_580	12.5083
chr1	206287897	206288128	BMI1_PEAK_581	3.93082
chr1	206290179	206290607	BMI1_PEAK_582	8.68187
chr1	206291712	206292045	BMI1_PEAK_583	12.174
chr1	206785602	206785909	BMI1_PEAK_584	6.20276
chr1	206853038	206853408	BMI1_PEAK_585	6.27921
chr1	206881533	206881725	BMI1_PEAK_586	5.14868
chr1	206890602	206890803	BMI1_PEAK_587	6.18742
chr1	206912919	206913289	BMI1_PEAK_588	2.55429
chr1	206939718	206939969	BMI1_PEAK_589	4.98576
chr1	206955890	206956154	BMI1_PEAK_590	8.63834
chr1	206957762	206958122	BMI1_PEAK_591	6.70872
chr1	206963873	206964108	BMI1_PEAK_592	4.77707
chr1	206966606	206966784	BMI1_PEAK_593	3.82166
chr1	206976555	206976961	BMI1_PEAK_594	14.1546
chr1	207103853	207104115	BMI1_PEAK_595	7.14299
chr1	207585242	207585743	BMI1_PEAK_596	8.17238
chr1	207587931	207588123	BMI1_PEAK_597	5.4238
chr1	207603999	207604273	BMI1_PEAK_598	7.72307
chr1	207604952	207605157	BMI1_PEAK_599	5.10043
chr1	208777757	208777965	BMI1_PEAK_600	6.55629
chr1	209212755	209213010	BMI1_PEAK_601	5.4238
chr1	209260213	209260465	BMI1_PEAK_602	6.00523
chr1	209280891	209281176	BMI1_PEAK_603	9.54047
chr1	209925005	209925174	BMI1_PEAK_604	6.05753
chr1	209925272	209925611	BMI1_PEAK_605	8.09403
chr1	209942796	209943001	BMI1_PEAK_606	6.39388
chr1	210506235	210506478	BMI1_PEAK_607	7.68733
chr1	210516877	210517061	BMI1_PEAK_608	4.86041
chr1	212108756	212109038	BMI1_PEAK_609	7.31595
chr1	212113270	212113561	BMI1_PEAK_610	12.5564
chr1	212392374	212392604	BMI1_PEAK_611	11.1121
chr1	212458093	212458262	BMI1_PEAK_612	3.93552
chr1	212740325	212740764	BMI1_PEAK_613	6.07052
chr1	212851976	212852340	BMI1_PEAK_614	10.921
chr1	212856737	212856930	BMI1_PEAK_615	3.69231
chr1	213151135	213151377	BMI1_PEAK_616	9.45273
chr1	213155054	213155317	BMI1_PEAK_617	10.2498
chr1	217668708	217668941	BMI1_PEAK_618	5.93828
chr1	218337003	218337378	BMI1_PEAK_619	3.99811
chr1	218339280	218339526	BMI1_PEAK_620	3.99811
chr1	218339702	218340481	BMI1_PEAK_621	7.38241
chr1	218340798	218341010	BMI1_PEAK_622	4.87418
chr1	218458554	218458874	BMI1_PEAK_623	7.25882
chr1	218519279	218520010	BMI1_PEAK_624	4.61539
chr1	218520297	218520763	BMI1_PEAK_625	6.00523
chr1	218520829	218521234	BMI1_PEAK_626	4.42926
chr1	219362477	219362819	BMI1_PEAK_627	8.55563
chr1	219638690	219638879	BMI1_PEAK_628	5.9373
chr1	220703042	220703211	BMI1_PEAK_629	5.13104
chr1	221052024	221052248	BMI1_PEAK_630	4.87623
chr1	221052621	221053079	BMI1_PEAK_631	4.42926
chr1	221219446	221219846	BMI1_PEAK_632	14.7577
chr1	221242567	221243098	BMI1_PEAK_633	6.52613
chr1	221927380	221927965	BMI1_PEAK_634	37.6716
chr1	221930597	221930840	BMI1_PEAK_635	4.73291
chr1	221934664	221935322	BMI1_PEAK_636	5.50314
chr1	221950172	221950501	BMI1_PEAK_637	8.25072
chr1	221950801	221951527	BMI1_PEAK_638	13.8165
chr1	221996491	221996746	BMI1_PEAK_639	6.97416
chr1	222013183	222013494	BMI1_PEAK_640	8.70137
chr1	222112956	222113234	BMI1_PEAK_641	3.83843
chr1	222756509	222756709	BMI1_PEAK_642	7.87845
chr1	222905897	222906236	BMI1_PEAK_643	9.51283
chr1	222946438	222946667	BMI1_PEAK_644	7.93291
chr1	224033614	224033783	BMI1_PEAK_645	5.69845
chr1	224356822	224357011	BMI1_PEAK_646	6.59919
chr1	224370126	224370492	BMI1_PEAK_647	6.2322
chr1	224686066	224686241	BMI1_PEAK_648	6.19202
chr1	225840156	225840325	BMI1_PEAK_649	5.26109
chr1	226548195	226548424	BMI1_PEAK_650	4.77707
chr1	226850520	226850914	BMI1_PEAK_651	15.181
chr1	226862905	226863092	BMI1_PEAK_652	3.56297
chr1	227505125	227505400	BMI1_PEAK_653	4.64483
chr1	228632687	228633170	BMI1_PEAK_654	6.51531
chr1	228633612	228634159	BMI1_PEAK_655	6.55557
chr1	228646284	228646506	BMI1_PEAK_656	4.68419
chr1	229576782	229577141	BMI1_PEAK_657	9.91012
chr1	230241673	230241864	BMI1_PEAK_658	6.45815
chr1	230245664	230246198	BMI1_PEAK_659	6.55557
chr1	230258993	230259256	BMI1_PEAK_660	5.81598
chr1	230259550	230259888	BMI1_PEAK_661	8.54574
chr1	230348401	230348656	BMI1_PEAK_662	6.66725
chr1	231559311	231559545	BMI1_PEAK_663	5.80975
chr1	233511509	233511695	BMI1_PEAK_664	5.96723
chr1	233648454	233648649	BMI1_PEAK_665	5.50713
chr1	233733391	233733704	BMI1_PEAK_666	7.07571
chr1	233734755	233735704	BMI1_PEAK_667	14.4779
chr1	233755889	233756117	BMI1_PEAK_668	7.71106
chr1	233811720	233812067	BMI1_PEAK_669	8.73676
chr1	233831644	233831896	BMI1_PEAK_670	7.54293
chr1	234033128	234033387	BMI1_PEAK_671	8.75059
chr1	234380296	234380577	BMI1_PEAK_672	10.1778
chr1	234382365	234382615	BMI1_PEAK_673	5.90779
chr1	234406873	234407292	BMI1_PEAK_674	6.09498
chr1	234509215	234509433	BMI1_PEAK_675	2.96914
chr1	234616553	234616750	BMI1_PEAK_676	4.86041
chr1	234636885	234637056	BMI1_PEAK_677	5.68648
chr1	234658376	234658669	BMI1_PEAK_678	5.50713
chr1	234814864	234815060	BMI1_PEAK_679	6.50141
chr1	234832107	234832341	BMI1_PEAK_680	5.6266
chr1	234836016	234836216	BMI1_PEAK_681	4.86041
chr1	234908162	234908676	BMI1_PEAK_682	6.92594
chr1	234978794	234979033	BMI1_PEAK_683	5.63313
chr1	235017904	235018185	BMI1_PEAK_684	7.13202
chr1	235062602	235062797	BMI1_PEAK_685	3.61586
chr1	235098333	235099305	BMI1_PEAK_686	6.84949
chr1	235114146	235114726	BMI1_PEAK_687	18.6572
chr1	235116290	235117012	BMI1_PEAK_688	10.816
chr1	235146801	235147188	BMI1_PEAK_689	9.78919
chr1	235147284	235148023	BMI1_PEAK_690	31.8895
chr1	235151409	235151959	BMI1_PEAK_691	4.9471
chr1	235159234	235159487	BMI1_PEAK_692	6.77035
chr1	235183833	235184203	BMI1_PEAK_693	7.62639
chr1	236118043	236118325	BMI1_PEAK_694	6.5379
chr1	236162740	236163042	BMI1_PEAK_695	12.1814
chr1	236260337	236260767	BMI1_PEAK_696	3.80834
chr1	236285534	236285741	BMI1_PEAK_697	7.39339
chr1	236319980	236320350	BMI1_PEAK_698	11.3625
chr1	236322981	236323938	BMI1_PEAK_699	6.79659
chr1	236447613	236448111	BMI1_PEAK_700	11.9704
chr1	236448454	236448683	BMI1_PEAK_701	8.14774
chr1	241648570	241648740	BMI1_PEAK_702	5.46564
chr1	243451081	243451305	BMI1_PEAK_703	3.93923
chr1	243477251	243477793	BMI1_PEAK_704	9.00171
chr1	243751612	243751801	BMI1_PEAK_705	5.90884
chr1	243759691	243759987	BMI1_PEAK_706	20.5974
chr1	244010802	244011151	BMI1_PEAK_707	5.61818
chr1	244011593	244011869	BMI1_PEAK_708	8.00946
chr1	244011923	244012469	BMI1_PEAK_709	7.38241
chr1	244013784	244014001	BMI1_PEAK_710	4.95326
chr1	244014273	244015621	BMI1_PEAK_711	4.59773
chr1	244892784	244893483	BMI1_PEAK_712	9.23957
chr1	246493133	246493586	BMI1_PEAK_713	5.87099
chr1	246495303	246495500	BMI1_PEAK_714	5.07598
chr1	247553675	247553969	BMI1_PEAK_715	5.26212
chr1	247573172	247573611	BMI1_PEAK_716	6.79488
chr1	247603599	247603768	BMI1_PEAK_717	4.42926
chr1	248612143	248612315	BMI1_PEAK_718	5.07598
chr1	248613815	248614006	BMI1_PEAK_719	3.72365
chr1	248804543	248804781	BMI1_PEAK_720	7.47831
chr1	248806523	248806692	BMI1_PEAK_721	5.20873
chr1	248852044	248852229	BMI1_PEAK_722	3.80699
chr1	249087883	249088116	BMI1_PEAK_723	7.31397
chr10	3665515	3665723	BMI1_PEAK_724	3.83144
chr10	3668513	3668778	BMI1_PEAK_725	5.10043
chr10	3848271	3848446	BMI1_PEAK_726	5.54973
chr10	3852436	3852816	BMI1_PEAK_727	3.6453
chr10	3853706	3853890	BMI1_PEAK_728	5.46923
chr10	3917181	3917745	BMI1_PEAK_729	22.1064
chr10	3944715	3944884	BMI1_PEAK_730	4.64483
chr10	3977354	3977704	BMI1_PEAK_731	5.26212
chr10	4169773	4170139	BMI1_PEAK_732	8.14294
chr10	4173673	4174249	BMI1_PEAK_733	22.077
chr10	5485499	5485770	BMI1_PEAK_734	10.6809
chr10	5489573	5489853	BMI1_PEAK_735	10.4552
chr10	5708956	5709408	BMI1_PEAK_736	5.73312
chr10	5946114	5946348	BMI1_PEAK_737	3.48362
chr10	6081962	6082131	BMI1_PEAK_738	5.70044
chr10	6082268	6082540	BMI1_PEAK_739	13.6564
chr10	6087360	6087570	BMI1_PEAK_740	4.53065
chr10	6087712	6087881	BMI1_PEAK_741	4.30253
chr10	6092895	6093402	BMI1_PEAK_742	7.83135
chr10	6094634	6094863	BMI1_PEAK_743	10.7259
chr10	6100715	6100983	BMI1_PEAK_744	11.4847
chr10	6114567	6114786	BMI1_PEAK_745	7.8057
chr10	6183218	6183466	BMI1_PEAK_746	7.11975
chr10	6341955	6342392	BMI1_PEAK_747	11.9991
chr10	6390076	6390414	BMI1_PEAK_748	12.7954
chr10	6442795	6443180	BMI1_PEAK_749	4.46838
chr10	6443456	6443685	BMI1_PEAK_750	4.52442
chr10	6549305	6549511	BMI1_PEAK_751	5.93828
chr10	7499686	7499876	BMI1_PEAK_752	6.88786
chr10	7513864	7514271	BMI1_PEAK_753	22.4463
chr10	8082498	8083404	BMI1_PEAK_754	3.48362
chr10	8094178	8094403	BMI1_PEAK_755	5.34808
chr10	8094750	8094973	BMI1_PEAK_756	4.904
chr10	8096687	8096936	BMI1_PEAK_757	5.25262
chr10	8173377	8173596	BMI1_PEAK_758	5.72271
chr10	11058109	11059667	BMI1_PEAK_759	7.66288
chr10	11059941	11060110	BMI1_PEAK_760	4.84526
chr10	11060469	11060638	BMI1_PEAK_761	4.18749
chr10	11116904	11117150	BMI1_PEAK_762	7.33861
chr10	11205192	11205386	BMI1_PEAK_763	4.30253
chr10	11220809	11221035	BMI1_PEAK_764	8.8191
chr10	11278334	11278557	BMI1_PEAK_765	8.43369
chr10	11559218	11559403	BMI1_PEAK_766	5.29156
chr10	11674288	11674470	BMI1_PEAK_767	6.585
chr10	11719989	11720461	BMI1_PEAK_768	5.77161
chr10	11726825	11727569	BMI1_PEAK_769	7.7285
chr10	11752849	11753031	BMI1_PEAK_770	5.4238
chr10	12085930	12086242	BMI1_PEAK_771	15.1247
chr10	12090537	12090706	BMI1_PEAK_772	7.01615
chr10	12164725	12165058	BMI1_PEAK_773	7.97861
chr10	12375881	12376065	BMI1_PEAK_774	5.63313
chr10	13569268	13569531	BMI1_PEAK_775	5.61818
chr10	13799410	13799765	BMI1_PEAK_776	10.9381
chr10	13933165	13933373	BMI1_PEAK_777	4.73003
chr10	13958867	13959062	BMI1_PEAK_778	5.36805
chr10	13967353	13967771	BMI1_PEAK_779	6.79659
chr10	14051711	14051898	BMI1_PEAK_780	5.63313
chr10	14226969	14227184	BMI1_PEAK_781	4.29203
chr10	14227455	14227781	BMI1_PEAK_782	5.4238
chr10	14432284	14432487	BMI1_PEAK_783	4.04701
chr10	14647328	14647617	BMI1_PEAK_784	12.0903
chr10	14687283	14687530	BMI1_PEAK_785	5.63249
chr10	14689966	14690395	BMI1_PEAK_786	11.9704
chr10	14696066	14696358	BMI1_PEAK_787	5.03497
chr10	14700342	14700533	BMI1_PEAK_788	4.36544
chr10	14701796	14702216	BMI1_PEAK_789	7.70201
chr10	14715565	14715737	BMI1_PEAK_790	5.76034
chr10	16237112	16237519	BMI1_PEAK_791	10.6872
chr10	16627282	16627488	BMI1_PEAK_792	5.26212
chr10	16628354	16628637	BMI1_PEAK_793	6.91687
chr10	17270341	17270554	BMI1_PEAK_794	5.64716
chr10	17274419	17274593	BMI1_PEAK_795	5.29288
chr10	17494420	17494649	BMI1_PEAK_796	4.28187
chr10	17496367	17496588	BMI1_PEAK_797	5.07598
chr10	17552251	17552535	BMI1_PEAK_798	7.23173
chr10	17553410	17553639	BMI1_PEAK_799	10.3015
chr10	18278813	18279034	BMI1_PEAK_800	8.32299
chr10	20105583	20105759	BMI1_PEAK_801	3.78253
chr10	20107027	20107219	BMI1_PEAK_802	3.50808
chr10	20292783	20293006	BMI1_PEAK_803	7.20229
chr10	21259678	21260021	BMI1_PEAK_804	6.10451
chr10	21777416	21777585	BMI1_PEAK_805	5.46564
chr10	21783486	21783712	BMI1_PEAK_806	6.15385
chr10	21786272	21787264	BMI1_PEAK_807	8.52518
chr10	21787448	21787623	BMI1_PEAK_808	3.56696
chr10	21802292	21802461	BMI1_PEAK_809	4.28683
chr10	21803427	21803600	BMI1_PEAK_810	5.53826
chr10	21804996	21805349	BMI1_PEAK_811	5.59134
chr10	21805410	21805705	BMI1_PEAK_812	3.32194
chr10	21805858	21809105	BMI1_PEAK_813	10.8376
chr10	21809241	21809435	BMI1_PEAK_814	3.96867
chr10	21814961	21818504	BMI1_PEAK_815	23.8824
chr10	21818556	21818868	BMI1_PEAK_816	6.26973
chr10	21819107	21819441	BMI1_PEAK_817	4.68419
chr10	22517052	22517539	BMI1_PEAK_818	6.77035
chr10	22518884	22519473	BMI1_PEAK_819	5.75019
chr10	22539727	22540025	BMI1_PEAK_820	4.35992
chr10	22540450	22540762	BMI1_PEAK_821	3.951
chr10	22540817	22542118	BMI1_PEAK_822	9.02976
chr10	22543134	22543395	BMI1_PEAK_823	4.39373
chr10	22544584	22545175	BMI1_PEAK_824	5.46059
chr10	22545227	22545468	BMI1_PEAK_825	5.80782
chr10	22545942	22546365	BMI1_PEAK_826	5.61818
chr10	22546423	22546688	BMI1_PEAK_827	5.0713
chr10	22597366	22597671	BMI1_PEAK_828	6.40856
chr10	22604154	22604323	BMI1_PEAK_829	5.50713
chr10	22604382	22604893	BMI1_PEAK_830	6.26973
chr10	22605026	22605275	BMI1_PEAK_831	4.11169
chr10	22610198	22610748	BMI1_PEAK_832	9.56825
chr10	22610915	22611688	BMI1_PEAK_833	13.4845
chr10	22611839	22612055	BMI1_PEAK_834	5.25668
chr10	22612364	22612731	BMI1_PEAK_835	3.96867
chr10	22624343	22624684	BMI1_PEAK_836	5.52703
chr10	22625510	22628626	BMI1_PEAK_837	11.1102
chr10	22628719	22629594	BMI1_PEAK_838	6.69413
chr10	22629789	22634188	BMI1_PEAK_839	14.1995
chr10	22763312	22763522	BMI1_PEAK_840	5.38764
chr10	22763629	22765309	BMI1_PEAK_841	10.463
chr10	22765497	22766189	BMI1_PEAK_842	5.50713
chr10	22895212	22895389	BMI1_PEAK_843	7.0032
chr10	22918804	22919056	BMI1_PEAK_844	9.56175
chr10	23012241	23012601	BMI1_PEAK_845	8.0933
chr10	23358048	23358264	BMI1_PEAK_846	6.15385
chr10	23361055	23361263	BMI1_PEAK_847	6.39388
chr10	23446087	23446369	BMI1_PEAK_848	5.54476
chr10	23701431	23701632	BMI1_PEAK_849	5.76034
chr10	24742902	24743156	BMI1_PEAK_850	10.2498
chr10	24941348	24941691	BMI1_PEAK_851	6.80058
chr10	25189953	25190318	BMI1_PEAK_852	4.57212
chr10	26661850	26662103	BMI1_PEAK_853	5.63249
chr10	26719806	26720111	BMI1_PEAK_854	9.26943
chr10	26736337	26736562	BMI1_PEAK_855	4.85642
chr10	26776495	26776680	BMI1_PEAK_856	4.03704
chr10	27258115	27258373	BMI1_PEAK_857	6.585
chr10	27547670	27547849	BMI1_PEAK_858	5.50124
chr10	27548358	27548527	BMI1_PEAK_859	6.12829
chr10	28031275	28031619	BMI1_PEAK_860	11.7718
chr10	28587877	28588056	BMI1_PEAK_861	5.29156
chr10	28965557	28966105	BMI1_PEAK_862	13.2745
chr10	29574477	29574718	BMI1_PEAK_863	3.80699
chr10	29947981	29948200	BMI1_PEAK_864	4.98507
chr10	30316340	30316509	BMI1_PEAK_865	5.81477
chr10	30990652	30990870	BMI1_PEAK_866	3.43362
chr10	30994172	30994459	BMI1_PEAK_867	4.50433
chr10	31025755	31026061	BMI1_PEAK_868	10.4552
chr10	31248205	31248427	BMI1_PEAK_869	6.94204
chr10	31379772	31379984	BMI1_PEAK_870	5.4238
chr10	31673229	31673562	BMI1_PEAK_871	6.5925
chr10	31996602	31996916	BMI1_PEAK_872	7.20229
chr10	33247965	33248325	BMI1_PEAK_873	14.5613
chr10	34663938	34664210	BMI1_PEAK_874	7.87845
chr10	35033983	35034152	BMI1_PEAK_875	4.21368
chr10	35438321	35438737	BMI1_PEAK_876	9.30414
chr10	35628949	35629120	BMI1_PEAK_877	3.40029
chr10	35630506	35630729	BMI1_PEAK_878	7.53547
chr10	35932241	35932436	BMI1_PEAK_879	5.73312
chr10	35933377	35933761	BMI1_PEAK_880	6.04225
chr10	37778275	37778493	BMI1_PEAK_881	7.8057
chr10	37779207	37779484	BMI1_PEAK_882	5.29156
chr10	43278067	43278285	BMI1_PEAK_883	4.13035
chr10	43892114	43892450	BMI1_PEAK_884	5.20034
chr10	44460953	44461247	BMI1_PEAK_885	7.99031
chr10	44796550	44796934	BMI1_PEAK_886	8.95633
chr10	45915937	45916132	BMI1_PEAK_887	5.11511
chr10	45956529	45956703	BMI1_PEAK_888	5.10043
chr10	45957931	45958102	BMI1_PEAK_889	4.61539
chr10	46222458	46222748	BMI1_PEAK_890	9.45496
chr10	46914033	46914202	BMI1_PEAK_891	4.47499
chr10	47134173	47134361	BMI1_PEAK_892	4.87502
chr10	47395760	47396241	BMI1_PEAK_893	5.49515
chr10	47396615	47396786	BMI1_PEAK_894	5.73635
chr10	48342900	48344302	BMI1_PEAK_895	5.93828
chr10	48344460	48344763	BMI1_PEAK_896	7.69593
chr10	48347554	48347723	BMI1_PEAK_897	5.50124
chr10	49487173	49487345	BMI1_PEAK_898	4.80153
chr10	49496071	49496346	BMI1_PEAK_899	8.00285
chr10	49545028	49545464	BMI1_PEAK_900	21.2124
chr10	49693082	49693251	BMI1_PEAK_901	5.46564
chr10	49875985	49876353	BMI1_PEAK_902	6.54119
chr10	51488832	51489001	BMI1_PEAK_903	4.87418
chr10	51827531	51827727	BMI1_PEAK_904	4.30037
chr10	52020613	52020790	BMI1_PEAK_905	6.26973
chr10	52156665	52156963	BMI1_PEAK_906	7.9607
chr10	52191611	52191976	BMI1_PEAK_907	27.566
chr10	52257535	52257712	BMI1_PEAK_908	5.11511
chr10	52268038	52268531	BMI1_PEAK_909	19.9996
chr10	52271462	52272097	BMI1_PEAK_910	9.51283
chr10	52272866	52273111	BMI1_PEAK_911	7.23455
chr10	60807712	60808385	BMI1_PEAK_912	11.5677
chr10	61834164	61834347	BMI1_PEAK_913	3.35138
chr10	61846735	61846937	BMI1_PEAK_914	4.93875
chr10	61996749	61997002	BMI1_PEAK_915	9.30414
chr10	62492562	62492734	BMI1_PEAK_916	4.87623
chr10	62500266	62500551	BMI1_PEAK_917	5.0713
chr10	63046518	63046773	BMI1_PEAK_918	6.2322
chr10	63703510	63703784	BMI1_PEAK_919	5.74716
chr10	63725570	63725826	BMI1_PEAK_920	8.43988
chr10	63747694	63748055	BMI1_PEAK_921	7.89644
chr10	63760022	63760364	BMI1_PEAK_922	19.6623
chr10	63761756	63761987	BMI1_PEAK_923	6.82151
chr10	63804996	63805329	BMI1_PEAK_924	12.0997
chr10	64374205	64374483	BMI1_PEAK_925	11.1121
chr10	64391877	64392090	BMI1_PEAK_926	4.16894
chr10	64392315	64392569	BMI1_PEAK_927	6.74109
chr10	64397634	64397896	BMI1_PEAK_928	4.57212
chr10	64413017	64413319	BMI1_PEAK_929	6.05577
chr10	64415171	64415645	BMI1_PEAK_930	22.397
chr10	64441117	64441371	BMI1_PEAK_931	4.45371
chr10	64493261	64493430	BMI1_PEAK_932	3.6453
chr10	64495601	64495780	BMI1_PEAK_933	5.72271
chr10	64571179	64571533	BMI1_PEAK_934	9.93482
chr10	64576538	64577127	BMI1_PEAK_935	8.8191
chr10	64933628	64933893	BMI1_PEAK_936	12.4055
chr10	64996263	64996442	BMI1_PEAK_937	4.20969
chr10	65467173	65467395	BMI1_PEAK_938	6.87893
chr10	70847611	70847877	BMI1_PEAK_939	7.23455
chr10	70939771	70940075	BMI1_PEAK_940	5.74716
chr10	72115081	72115450	BMI1_PEAK_941	7.54665
chr10	72237521	72237733	BMI1_PEAK_942	5.93828
chr10	72336126	72336307	BMI1_PEAK_943	4.56344
chr10	72338215	72338552	BMI1_PEAK_944	7.28064
chr10	73550610	73550814	BMI1_PEAK_945	6.80058
chr10	73595919	73596272	BMI1_PEAK_946	10.821
chr10	73633462	73633711	BMI1_PEAK_947	4.29203
chr10	73893406	73893595	BMI1_PEAK_948	8.04555
chr10	74008220	74008946	BMI1_PEAK_949	11.3621
chr10	74020496	74020665	BMI1_PEAK_950	3.74565
chr10	74020864	74021033	BMI1_PEAK_951	4.08035
chr10	74021169	74021391	BMI1_PEAK_952	3.65365
chr10	74036230	74036438	BMI1_PEAK_953	5.10642
chr10	74052099	74052304	BMI1_PEAK_954	2.96914
chr10	74055844	74056239	BMI1_PEAK_955	12.6904
chr10	74056927	74057349	BMI1_PEAK_956	27.5839
chr10	74057492	74057805	BMI1_PEAK_957	4.823
chr10	74079731	74079909	BMI1_PEAK_958	4.35188
chr10	74091634	74091920	BMI1_PEAK_959	9.87204
chr10	74094694	74095026	BMI1_PEAK_960	8.68187
chr10	74095146	74095468	BMI1_PEAK_961	5.06192
chr10	74114571	74114740	BMI1_PEAK_962	3.93552
chr10	75490176	75490392	BMI1_PEAK_963	3.951
chr10	76345121	76345371	BMI1_PEAK_964	11.682
chr10	76434718	76434929	BMI1_PEAK_965	5.9131
chr10	76498928	76499233	BMI1_PEAK_966	6.15385
chr10	76555567	76555883	BMI1_PEAK_967	7.23173
chr10	76585680	76585867	BMI1_PEAK_968	4.73262
chr10	76737772	76738011	BMI1_PEAK_969	9.62751
chr10	79442893	79443144	BMI1_PEAK_970	6.34347
chr10	80712973	80713142	BMI1_PEAK_971	5.49515
chr10	81008238	81008418	BMI1_PEAK_972	4.46838
chr10	81026385	81026788	BMI1_PEAK_973	11.7269
chr10	81045155	81045368	BMI1_PEAK_974	7.8699
chr10	81046035	81046545	BMI1_PEAK_975	8.64447
chr10	81077480	81077746	BMI1_PEAK_976	6.84949
chr10	81559179	81559407	BMI1_PEAK_977	5.93828
chr10	81665086	81665257	BMI1_PEAK_978	5.34474
chr10	81665443	81665742	BMI1_PEAK_979	10.5401
chr10	81665807	81666064	BMI1_PEAK_980	6.24943
chr10	82232035	82232205	BMI1_PEAK_981	3.65365
chr10	85931943	85932126	BMI1_PEAK_982	4.40532
chr10	86052357	86052631	BMI1_PEAK_983	8.74075
chr10	87689935	87690114	BMI1_PEAK_984	5.72271
chr10	88126259	88126434	BMI1_PEAK_985	5.07598
chr10	88172832	88173520	BMI1_PEAK_986	12.5083
chr10	88516998	88517715	BMI1_PEAK_987	6.10451
chr10	88749244	88749667	BMI1_PEAK_988	6.04225
chr10	89824590	89824853	BMI1_PEAK_989	9.75533
chr10	89825438	89825751	BMI1_PEAK_990	11.3639
chr10	89829059	89829228	BMI1_PEAK_991	4.1947
chr10	89829823	89830126	BMI1_PEAK_992	11.7269
chr10	89850585	89850859	BMI1_PEAK_993	4.85642
chr10	89851292	89851729	BMI1_PEAK_994	8.49574
chr10	90030854	90031439	BMI1_PEAK_995	12.1311
chr10	90145370	90145970	BMI1_PEAK_996	9.1248
chr10	90661520	90661715	BMI1_PEAK_997	3.19694
chr10	90967343	90967661	BMI1_PEAK_998	5.73142
chr10	90967747	90968013	BMI1_PEAK_999	7.96733
chr10	91093817	91094049	BMI1_PEAK_1000	3.46887
chr10	91847177	91847346	BMI1_PEAK_1001	5.93828
chr10	92617869	92618384	BMI1_PEAK_1002	9.00208
chr10	92737367	92737550	BMI1_PEAK_1003	5.74716
chr10	92753116	92753523	BMI1_PEAK_1004	12.0903
chr10	92766798	92767027	BMI1_PEAK_1005	6.96814
chr10	93647103	93647500	BMI1_PEAK_1006	4.86041
chr10	93647559	93648024	BMI1_PEAK_1007	7.23386
chr10	93861086	93861909	BMI1_PEAK_1008	15.4795
chr10	93901817	93902072	BMI1_PEAK_1009	8.21417
chr10	93902905	93903153	BMI1_PEAK_1010	6.55629
chr10	93971016	93971491	BMI1_PEAK_1011	6.57836
chr10	94002618	94002975	BMI1_PEAK_1012	4.21368
chr10	94004573	94004843	BMI1_PEAK_1013	4.93875
chr10	94450336	94450744	BMI1_PEAK_1014	7.47831
chr10	94452719	94452923	BMI1_PEAK_1015	4.28187
chr10	94459408	94459752	BMI1_PEAK_1016	3.99811
chr10	94502081	94502519	BMI1_PEAK_1017	8.33406
chr10	94516273	94516621	BMI1_PEAK_1018	9.78919
chr10	94516874	94517181	BMI1_PEAK_1019	10.2735
chr10	94548941	94549450	BMI1_PEAK_1020	10.5177
chr10	94549614	94549783	BMI1_PEAK_1021	4.21368
chr10	95027378	95027569	BMI1_PEAK_1022	4.46838
chr10	95241420	95242389	BMI1_PEAK_1023	5.74716
chr10	96351664	96351951	BMI1_PEAK_1024	17.1118
chr10	96367020	96367220	BMI1_PEAK_1025	7.20683
chr10	96941947	96942179	BMI1_PEAK_1026	4.47499
chr10	96942396	96942865	BMI1_PEAK_1027	6.74109
chr10	96942943	96943402	BMI1_PEAK_1028	5.74245
chr10	96996036	96996381	BMI1_PEAK_1029	9.80353
chr10	97052870	97053174	BMI1_PEAK_1030	12.0997
chr10	97054932	97055306	BMI1_PEAK_1031	11.3625
chr10	97517692	97518020	BMI1_PEAK_1032	14.2257
chr10	97518476	97518728	BMI1_PEAK_1033	3.61586
chr10	97527756	97527964	BMI1_PEAK_1034	4.72707
chr10	97543536	97543861	BMI1_PEAK_1035	17.8299
chr10	97592119	97592447	BMI1_PEAK_1036	11.0326
chr10	97597624	97597898	BMI1_PEAK_1037	10.2525
chr10	97889589	97889866	BMI1_PEAK_1038	5.96723
chr10	98033153	98033410	BMI1_PEAK_1039	7.38523
chr10	98047589	98047810	BMI1_PEAK_1040	8.82003
chr10	98411779	98412038	BMI1_PEAK_1041	5.89118
chr10	98463271	98463476	BMI1_PEAK_1042	4.77707
chr10	98507852	98508168	BMI1_PEAK_1043	8.74075
chr10	98518225	98518492	BMI1_PEAK_1044	16.7169
chr10	100099569	100100176	BMI1_PEAK_1045	7.16444
chr10	100121225	100121425	BMI1_PEAK_1046	5.5354
chr10	100993790	100993977	BMI1_PEAK_1047	5.61818
chr10	100994426	100995218	BMI1_PEAK_1048	9.88619
chr10	101287946	101289312	BMI1_PEAK_1049	13.4226
chr10	101289489	101289700	BMI1_PEAK_1050	3.48362
chr10	101294859	101296058	BMI1_PEAK_1051	7.69593
chr10	102899964	102900586	BMI1_PEAK_1052	17.3761
chr10	102982480	102982747	BMI1_PEAK_1053	5.81477
chr10	102997947	102998126	BMI1_PEAK_1054	7.69593
chr10	103124496	103124804	BMI1_PEAK_1055	4.03005
chr10	103728792	103729075	BMI1_PEAK_1056	5.6426
chr10	103761255	103761481	BMI1_PEAK_1057	4.29203
chr10	104153868	104154039	BMI1_PEAK_1058	5.06809
chr10	104871897	104872232	BMI1_PEAK_1059	4.93875
chr10	104885610	104886065	BMI1_PEAK_1060	19.6384
chr10	105231072	105231344	BMI1_PEAK_1061	6.28151
chr10	106184532	106184768	BMI1_PEAK_1062	9.02833
chr10	106190775	106190954	BMI1_PEAK_1063	7.28043
chr10	106523025	106523252	BMI1_PEAK_1064	5.63249
chr10	106569048	106569993	BMI1_PEAK_1065	14.2705
chr10	108596654	108596936	BMI1_PEAK_1066	9.59148
chr10	108695822	108696033	BMI1_PEAK_1067	6.08881
chr10	111716907	111717130	BMI1_PEAK_1068	10.1572
chr10	111766504	111766673	BMI1_PEAK_1069	4.64483
chr10	112009310	112009532	BMI1_PEAK_1070	5.11511
chr10	112011259	112011441	BMI1_PEAK_1071	4.72707
chr10	112116312	112116790	BMI1_PEAK_1072	17.9516
chr10	112155578	112155921	BMI1_PEAK_1073	16.8577
chr10	112172498	112172762	BMI1_PEAK_1074	3.18472
chr10	112174154	112174732	BMI1_PEAK_1075	11.7117
chr10	112185733	112185969	BMI1_PEAK_1076	4.85642
chr10	112261118	112261326	BMI1_PEAK_1077	5.6426
chr10	112262852	112263039	BMI1_PEAK_1078	5.20948
chr10	112263844	112264013	BMI1_PEAK_1079	3.50808
chr10	112295919	112296089	BMI1_PEAK_1080	5.48731
chr10	112307885	112308201	BMI1_PEAK_1081	5.58658
chr10	112308293	112308479	BMI1_PEAK_1082	5.89162
chr10	112308810	112309314	BMI1_PEAK_1083	6.585
chr10	112533896	112534229	BMI1_PEAK_1084	13.7812
chr10	112602829	112603101	BMI1_PEAK_1085	7.18488
chr10	114206679	114206972	BMI1_PEAK_1086	11.8117
chr10	114708979	114709307	BMI1_PEAK_1087	5.81477
chr10	114709978	114711015	BMI1_PEAK_1088	5.4238
chr10	114741242	114741671	BMI1_PEAK_1089	16.7065
chr10	115441723	115441915	BMI1_PEAK_1090	4.93875
chr10	115720412	115720594	BMI1_PEAK_1091	7.14299
chr10	115721442	115721619	BMI1_PEAK_1092	6.48193
chr10	115785176	115785345	BMI1_PEAK_1093	3.0573
chr10	115954836	115955092	BMI1_PEAK_1094	9.63016
chr10	116390988	116391737	BMI1_PEAK_1095	11.3621
chr10	116585232	116585439	BMI1_PEAK_1096	6.87893
chr10	116854398	116854660	BMI1_PEAK_1097	5.93828
chr10	119412729	119412952	BMI1_PEAK_1098	6.02052
chr10	120879970	120880337	BMI1_PEAK_1099	6.15385
chr10	121073283	121073474	BMI1_PEAK_1100	4.33904
chr10	121459929	121460214	BMI1_PEAK_1101	7.36397
chr10	121464030	121464333	BMI1_PEAK_1102	11.0467
chr10	121464821	121465334	BMI1_PEAK_1103	11.3219
chr10	122365524	122366055	BMI1_PEAK_1104	11.3625
chr10	122367309	122367567	BMI1_PEAK_1105	8.0107
chr10	124134945	124135344	BMI1_PEAK_1106	14.6766
chr10	124909671	124909855	BMI1_PEAK_1107	5.29156
chr10	124909953	124910292	BMI1_PEAK_1108	7.39253
chr10	125087021	125087241	BMI1_PEAK_1109	4.93875
chr10	125151720	125152166	BMI1_PEAK_1110	11.1372
chr10	125157658	125158106	BMI1_PEAK_1111	10.3981
chr10	125162211	125162483	BMI1_PEAK_1112	6.87603
chr10	125312665	125313018	BMI1_PEAK_1113	7.57266
chr10	125313455	125313638	BMI1_PEAK_1114	3.96867
chr10	125532199	125532969	BMI1_PEAK_1115	11.9073
chr10	125608464	125608761	BMI1_PEAK_1116	6.24055
chr10	126302934	126303168	BMI1_PEAK_1117	10.4654
chr10	126377538	126377707	BMI1_PEAK_1118	6.27647
chr10	126406782	126407013	BMI1_PEAK_1119	6.88786
chr10	126407762	126407975	BMI1_PEAK_1120	6.28543
chr10	126753280	126753759	BMI1_PEAK_1121	6.88727
chr10	126846282	126846483	BMI1_PEAK_1122	7.06888
chr10	126846692	126846981	BMI1_PEAK_1123	4.56066
chr10	126847251	126847431	BMI1_PEAK_1124	4.56066
chr10	127656312	127656550	BMI1_PEAK_1125	5.50124
chr10	131403578	131403826	BMI1_PEAK_1126	8.52518
chr10	133473595	133473786	BMI1_PEAK_1127	9.26357
chr10	134133725	134133980	BMI1_PEAK_1128	13.4014
chr10	134377468	134377673	BMI1_PEAK_1129	6.58243
chr10	134385425	134385875	BMI1_PEAK_1130	18.5774
chr10	134388849	134389150	BMI1_PEAK_1131	14.5613
chr10	135088539	135088710	BMI1_PEAK_1132	6.26973
chr10	135202550	135202824	BMI1_PEAK_1133	8.73676
chr10	135203533	135203729	BMI1_PEAK_1134	4.44508
chr10	135333926	135334095	BMI1_PEAK_1135	5.76034
chr11	269336	269683	BMI1_PEAK_1136	6.02052
chr11	1410912	1411162	BMI1_PEAK_1137	8.95004
chr11	1872302	1872576	BMI1_PEAK_1138	4.30037
chr11	1874092	1874444	BMI1_PEAK_1139	17.4699
chr11	1876226	1876634	BMI1_PEAK_1140	8.49574
chr11	8008634	8008815	BMI1_PEAK_1141	7.11853
chr11	9082413	9082689	BMI1_PEAK_1142	9.91012
chr11	9231269	9231439	BMI1_PEAK_1143	3.99811
chr11	9232642	9232852	BMI1_PEAK_1144	7.4473
chr11	9285406	9285713	BMI1_PEAK_1145	7.01615
chr11	9482126	9482350	BMI1_PEAK_1146	6.97416
chr11	9482417	9482770	BMI1_PEAK_1147	4.76232
chr11	9623105	9623324	BMI1_PEAK_1148	4.46838
chr11	9623395	9623618	BMI1_PEAK_1149	4.64132
chr11	9636664	9636999	BMI1_PEAK_1150	9.72844
chr11	9860465	9860688	BMI1_PEAK_1151	5.50713
chr11	10316054	10317551	BMI1_PEAK_1152	8.00601
chr11	10319950	10320202	BMI1_PEAK_1153	5.98719
chr11	10323882	10324051	BMI1_PEAK_1154	3.90464
chr11	10830276	10830451	BMI1_PEAK_1155	4.29203
chr11	10955614	10955958	BMI1_PEAK_1156	4.19284
chr11	12196031	12196326	BMI1_PEAK_1157	13.9145
chr11	12739423	12739778	BMI1_PEAK_1158	9.6889
chr11	13036264	13036560	BMI1_PEAK_1159	5.80975
chr11	13299486	13299655	BMI1_PEAK_1160	5.46564
chr11	14402052	14402508	BMI1_PEAK_1161	5.38764
chr11	14402664	14402932	BMI1_PEAK_1162	3.04559
chr11	14403490	14403824	BMI1_PEAK_1163	5.50713
chr11	14665635	14666094	BMI1_PEAK_1164	5.91701
chr11	14667248	14667426	BMI1_PEAK_1165	4.64483
chr11	14668087	14668330	BMI1_PEAK_1166	3.32194
chr11	14786778	14787058	BMI1_PEAK_1167	15.462
chr11	14790420	14790630	BMI1_PEAK_1168	5.34474
chr11	15134919	15135178	BMI1_PEAK_1169	6.64159
chr11	16923771	16924023	BMI1_PEAK_1170	13.0601
chr11	16924652	16924853	BMI1_PEAK_1171	5.58548
chr11	17252469	17252767	BMI1_PEAK_1172	8.0107
chr11	17253039	17253237	BMI1_PEAK_1173	5.29156
chr11	17315643	17315812	BMI1_PEAK_1174	6.58094
chr11	17319911	17320223	BMI1_PEAK_1175	14.7339
chr11	18289409	18289864	BMI1_PEAK_1176	5.38764
chr11	18654834	18655058	BMI1_PEAK_1177	4.61539
chr11	19463629	19464173	BMI1_PEAK_1178	15.9518
chr11	19791460	19791696	BMI1_PEAK_1179	8.00946
chr11	27722797	27722970	BMI1_PEAK_1180	4.90972
chr11	28131724	28131964	BMI1_PEAK_1181	5.50314
chr11	30364288	30364468	BMI1_PEAK_1182	7.11853
chr11	30364736	30364908	BMI1_PEAK_1183	4.72961
chr11	31831720	31831965	BMI1_PEAK_1184	3.78253
chr11	31849942	31850177	BMI1_PEAK_1185	5.07598
chr11	31863099	31863282	BMI1_PEAK_1186	7.8057
chr11	32127486	32127703	BMI1_PEAK_1187	5.93828
chr11	32461836	32462367	BMI1_PEAK_1188	7.52856
chr11	33398253	33398518	BMI1_PEAK_1189	3.99811
chr11	33404679	33404852	BMI1_PEAK_1190	5.50713
chr11	33409560	33409826	BMI1_PEAK_1191	9.56382
chr11	33820504	33820716	BMI1_PEAK_1192	5.81477
chr11	33891193	33891471	BMI1_PEAK_1193	5.59947
chr11	33915304	33915530	BMI1_PEAK_1194	5.26212
chr11	33942839	33943078	BMI1_PEAK_1195	4.33904
chr11	34022646	34022832	BMI1_PEAK_1196	6.07052
chr11	34255768	34256053	BMI1_PEAK_1197	4.90972
chr11	34256825	34257085	BMI1_PEAK_1198	11.5677
chr11	34265637	34266007	BMI1_PEAK_1199	8.35851
chr11	34373717	34373903	BMI1_PEAK_1200	5.26212
chr11	34672220	34672409	BMI1_PEAK_1201	3.69231
chr11	35028193	35028591	BMI1_PEAK_1202	16.2388
chr11	35034186	35034664	BMI1_PEAK_1203	14.8013
chr11	35061844	35062500	BMI1_PEAK_1204	7.49621
chr11	35099239	35099683	BMI1_PEAK_1205	6.45815
chr11	35148126	35148337	BMI1_PEAK_1206	5.24445
chr11	35149981	35150150	BMI1_PEAK_1207	3.96867
chr11	35165777	35166133	BMI1_PEAK_1208	4.47816
chr11	35166898	35167178	BMI1_PEAK_1209	10.5916
chr11	35167645	35167958	BMI1_PEAK_1210	6.20404
chr11	35187556	35187823	BMI1_PEAK_1211	9.66494
chr11	35294014	35294235	BMI1_PEAK_1212	5.84533
chr11	36040222	36040549	BMI1_PEAK_1213	5.25262
chr11	36368707	36368934	BMI1_PEAK_1214	6.55359
chr11	36375977	36376199	BMI1_PEAK_1215	4.13035
chr11	36398781	36398962	BMI1_PEAK_1216	6.12829
chr11	37525655	37525885	BMI1_PEAK_1217	14.28
chr11	40204927	40205199	BMI1_PEAK_1218	7.8057
chr11	41329182	41329501	BMI1_PEAK_1219	10.4756
chr11	41330812	41331130	BMI1_PEAK_1220	14.8961
chr11	43665685	43665935	BMI1_PEAK_1221	3.951
chr11	43902177	43902499	BMI1_PEAK_1222	7.33073
chr11	44326881	44327547	BMI1_PEAK_1223	9.17291
chr11	44356874	44357954	BMI1_PEAK_1224	5.72271
chr11	44358052	44358378	BMI1_PEAK_1225	4.69096
chr11	44360336	44360544	BMI1_PEAK_1226	11.6339
chr11	44883825	44884030	BMI1_PEAK_1227	7.53827
chr11	45951613	45951949	BMI1_PEAK_1228	21.4777
chr11	46137688	46138049	BMI1_PEAK_1229	6.38372
chr11	46141383	46141587	BMI1_PEAK_1230	5.20508
chr11	46997924	46998093	BMI1_PEAK_1231	4.49662
chr11	47198248	47198419	BMI1_PEAK_1232	5.12489
chr11	47447721	47447963	BMI1_PEAK_1233	5.72271
chr11	47600437	47600685	BMI1_PEAK_1234	9.55438
chr11	48028312	48028558	BMI1_PEAK_1235	6.585
chr11	57192372	57192546	BMI1_PEAK_1236	7.14299
chr11	57479825	57480116	BMI1_PEAK_1237	6.05753
chr11	58292495	58292946	BMI1_PEAK_1238	13.1845
chr11	58341044	58341266	BMI1_PEAK_1239	6.90633
chr11	58345053	58345363	BMI1_PEAK_1240	10.8879
chr11	58983965	58984704	BMI1_PEAK_1241	15.448
chr11	59027444	59027702	BMI1_PEAK_1242	5.34474
chr11	59034813	59035030	BMI1_PEAK_1243	7.54293
chr11	59040914	59041172	BMI1_PEAK_1244	9.00171
chr11	59147883	59148258	BMI1_PEAK_1245	7.28043
chr11	59383211	59383609	BMI1_PEAK_1246	8.17238
chr11	59972525	59972697	BMI1_PEAK_1247	5.9373
chr11	59974130	59974396	BMI1_PEAK_1248	9.66494
chr11	60077051	60077234	BMI1_PEAK_1249	6.26448
chr11	60105621	60105822	BMI1_PEAK_1250	3.93923
chr11	60223005	60223292	BMI1_PEAK_1251	8.09004
chr11	60338507	60338802	BMI1_PEAK_1252	8.84493
chr11	60677763	60677976	BMI1_PEAK_1253	6.55557
chr11	60683150	60683366	BMI1_PEAK_1254	4.29191
chr11	60828818	60829191	BMI1_PEAK_1255	8.25072
chr11	61772070	61772239	BMI1_PEAK_1256	5.25262
chr11	62319309	62319534	BMI1_PEAK_1257	4.57212
chr11	62323004	62323243	BMI1_PEAK_1258	6.00284
chr11	62432793	62432990	BMI1_PEAK_1259	5.84533
chr11	62606952	62607139	BMI1_PEAK_1260	4.13035
chr11	62608760	62609373	BMI1_PEAK_1261	7.66668
chr11	62618642	62618818	BMI1_PEAK_1262	4.12875
chr11	63258692	63258874	BMI1_PEAK_1263	4.5336
chr11	63953288	63953644	BMI1_PEAK_1264	6.36943
chr11	64258458	64258717	BMI1_PEAK_1265	6.75535
chr11	64582275	64582609	BMI1_PEAK_1266	3.40029
chr11	64618735	64619073	BMI1_PEAK_1267	10.1125
chr11	64626891	64627305	BMI1_PEAK_1268	11.7117
chr11	64633141	64633426	BMI1_PEAK_1269	10.7548
chr11	64863446	64863700	BMI1_PEAK_1270	6.585
chr11	65190115	65190482	BMI1_PEAK_1271	3.56297
chr11	65194956	65195480	BMI1_PEAK_1272	4.5869
chr11	65198985	65199197	BMI1_PEAK_1273	5.54007
chr11	65208237	65208762	BMI1_PEAK_1274	8.50526
chr11	65210903	65211158	BMI1_PEAK_1275	6.50046
chr11	65213718	65213888	BMI1_PEAK_1276	4.21368
chr11	65260497	65260770	BMI1_PEAK_1277	5.58548
chr11	65262070	65262260	BMI1_PEAK_1278	8.1059
chr11	65264976	65265202	BMI1_PEAK_1279	2.96914
chr11	65266398	65266619	BMI1_PEAK_1280	6.05892
chr11	65274198	65275315	BMI1_PEAK_1281	7.40089
chr11	65420264	65420480	BMI1_PEAK_1282	5.06809
chr11	65769623	65770022	BMI1_PEAK_1283	3.951
chr11	65880210	65880382	BMI1_PEAK_1284	5.4238
chr11	65883137	65883315	BMI1_PEAK_1285	6.16272
chr11	65905177	65905405	BMI1_PEAK_1286	3.84367
chr11	66206144	66206541	BMI1_PEAK_1287	6.36943
chr11	66659683	66659927	BMI1_PEAK_1288	9.72844
chr11	66788467	66788675	BMI1_PEAK_1289	7.31595
chr11	66814294	66814510	BMI1_PEAK_1290	5.11413
chr11	67141100	67141285	BMI1_PEAK_1291	4.42926
chr11	67325544	67325761	BMI1_PEAK_1292	5.4238
chr11	67329531	67329959	BMI1_PEAK_1293	5.84533
chr11	67381504	67381697	BMI1_PEAK_1294	4.57212
chr11	67416725	67416951	BMI1_PEAK_1295	6.84949
chr11	67423901	67424074	BMI1_PEAK_1296	5.29288
chr11	67980681	67980893	BMI1_PEAK_1297	3.6453
chr11	67981144	67981564	BMI1_PEAK_1298	10.1572
chr11	68180487	68180733	BMI1_PEAK_1299	8.43988
chr11	68671231	68671463	BMI1_PEAK_1300	8.39173
chr11	68901787	68902006	BMI1_PEAK_1301	7.54293
chr11	69064743	69065289	BMI1_PEAK_1302	6.95728
chr11	69066003	69066337	BMI1_PEAK_1303	8.74075
chr11	69454445	69455321	BMI1_PEAK_1304	4.47816
chr11	69456743	69456973	BMI1_PEAK_1305	4.57606
chr11	70244691	70244935	BMI1_PEAK_1306	7.23173
chr11	70283680	70283893	BMI1_PEAK_1307	4.72914
chr11	70311262	70311497	BMI1_PEAK_1308	6.98538
chr11	70313542	70313744	BMI1_PEAK_1309	9.51386
chr11	70316135	70316628	BMI1_PEAK_1310	9.06571
chr11	72681036	72681295	BMI1_PEAK_1311	4.62326
chr11	72759034	72759299	BMI1_PEAK_1312	3.56297
chr11	72864010	72864238	BMI1_PEAK_1313	5.7265
chr11	72865274	72865506	BMI1_PEAK_1314	7.55334
chr11	73036147	73036346	BMI1_PEAK_1315	4.86041
chr11	73498844	73499072	BMI1_PEAK_1316	8.32299
chr11	74045345	74045514	BMI1_PEAK_1317	3.32194
chr11	74045658	74045917	BMI1_PEAK_1318	7.06888
chr11	75535393	75535658	BMI1_PEAK_1319	6.02052
chr11	75773941	75774123	BMI1_PEAK_1320	4.61539
chr11	75877482	75877763	BMI1_PEAK_1321	9.94881
chr11	75946756	75946951	BMI1_PEAK_1322	4.90972
chr11	76087778	76088027	BMI1_PEAK_1323	6.60243
chr11	76337975	76338282	BMI1_PEAK_1324	13.6695
chr11	76348625	76348822	BMI1_PEAK_1325	6.16272
chr11	76383723	76383958	BMI1_PEAK_1326	6.63391
chr11	76385670	76385875	BMI1_PEAK_1327	5.4215
chr11	79193910	79194157	BMI1_PEAK_1328	12.7276
chr11	80527046	80527455	BMI1_PEAK_1329	4.45964
chr11	82671124	82671302	BMI1_PEAK_1330	5.74245
chr11	82680955	82681209	BMI1_PEAK_1331	8.0107
chr11	82708337	82708572	BMI1_PEAK_1332	8.34642
chr11	82772808	82773299	BMI1_PEAK_1333	6.07052
chr11	82774264	82774590	BMI1_PEAK_1334	7.18463
chr11	83324547	83324752	BMI1_PEAK_1335	8.06981
chr11	83392871	83393064	BMI1_PEAK_1336	5.18771
chr11	83681349	83681609	BMI1_PEAK_1337	8.74075
chr11	85925775	85926102	BMI1_PEAK_1338	8.8191
chr11	85930808	85931172	BMI1_PEAK_1339	6.52848
chr11	85967031	85967264	BMI1_PEAK_1340	7.83751
chr11	85998150	85998521	BMI1_PEAK_1341	11.9358
chr11	87912461	87912642	BMI1_PEAK_1342	7.94679
chr11	87913244	87913432	BMI1_PEAK_1343	6.34347
chr11	87926482	87926678	BMI1_PEAK_1344	8.38407
chr11	87928267	87928500	BMI1_PEAK_1345	5.90884
chr11	88040872	88041254	BMI1_PEAK_1346	6.15385
chr11	88090458	88090875	BMI1_PEAK_1347	8.14774
chr11	89867640	89868552	BMI1_PEAK_1348	4.61539
chr11	92356317	92356511	BMI1_PEAK_1349	5.50713
chr11	93013038	93013560	BMI1_PEAK_1350	3.19694
chr11	93022088	93022268	BMI1_PEAK_1351	6.75535
chr11	94005163	94005447	BMI1_PEAK_1352	7.29931
chr11	94706610	94706779	BMI1_PEAK_1353	3.48362
chr11	94960899	94961111	BMI1_PEAK_1354	5.1335
chr11	94961313	94961603	BMI1_PEAK_1355	5.93828
chr11	94961700	94964361	BMI1_PEAK_1356	20.8075
chr11	94964695	94966357	BMI1_PEAK_1357	15.8498
chr11	95289791	95290131	BMI1_PEAK_1358	8.65742
chr11	100551935	100552227	BMI1_PEAK_1359	6.79109
chr11	102187926	102188370	BMI1_PEAK_1360	8.46804
chr11	102216579	102216881	BMI1_PEAK_1361	5.08456
chr11	102301329	102301526	BMI1_PEAK_1362	5.96383
chr11	102358994	102359271	BMI1_PEAK_1363	7.06035
chr11	102417910	102418130	BMI1_PEAK_1364	6.45815
chr11	102424681	102424997	BMI1_PEAK_1365	7.23173
chr11	102431502	102431779	BMI1_PEAK_1366	4.80153
chr11	102459797	102459969	BMI1_PEAK_1367	5.86867
chr11	102671128	102671299	BMI1_PEAK_1368	4.87623
chr11	107711544	107711796	BMI1_PEAK_1369	5.26212
chr11	108096125	108096348	BMI1_PEAK_1370	5.22999
chr11	108107428	108107619	BMI1_PEAK_1371	5.58548
chr11	108491697	108491932	BMI1_PEAK_1372	6.52613
chr11	108604302	108604479	BMI1_PEAK_1373	4.77707
chr11	109841338	109841581	BMI1_PEAK_1374	8.98078
chr11	109870842	109871137	BMI1_PEAK_1375	9.73532
chr11	109897890	109898391	BMI1_PEAK_1376	10.3015
chr11	109898571	109898943	BMI1_PEAK_1377	8.49574
chr11	110220432	110220755	BMI1_PEAK_1378	5.44825
chr11	110243949	110244204	BMI1_PEAK_1379	7.02958
chr11	110324536	110324707	BMI1_PEAK_1380	4.64483
chr11	111047310	111047586	BMI1_PEAK_1381	6.19202
chr11	111238493	111238737	BMI1_PEAK_1382	4.72707
chr11	111288544	111288747	BMI1_PEAK_1383	5.79783
chr11	111944784	111945000	BMI1_PEAK_1384	8.17953
chr11	112043138	112043399	BMI1_PEAK_1385	10.1668
chr11	112454063	112454401	BMI1_PEAK_1386	10.7601
chr11	112498432	112498677	BMI1_PEAK_1387	3.50808
chr11	112831713	112832234	BMI1_PEAK_1388	5.50124
chr11	113847928	113848224	BMI1_PEAK_1389	6.16506
chr11	114474849	114475755	BMI1_PEAK_1390	11.7588
chr11	114476109	114476278	BMI1_PEAK_1391	4.87502
chr11	114476879	114477324	BMI1_PEAK_1392	5.58548
chr11	114477419	114477700	BMI1_PEAK_1393	6.16272
chr11	114478381	114480626	BMI1_PEAK_1394	7.36397
chr11	114481615	114482553	BMI1_PEAK_1395	7.09117
chr11	114482821	114483002	BMI1_PEAK_1396	5.72936
chr11	114483088	114484164	BMI1_PEAK_1397	10.8474
chr11	114484750	114485558	BMI1_PEAK_1398	5.44825
chr11	114486080	114486736	BMI1_PEAK_1399	5.63249
chr11	114488459	114489237	BMI1_PEAK_1400	8.45666
chr11	114489304	114489851	BMI1_PEAK_1401	8.23507
chr11	114490417	114490928	BMI1_PEAK_1402	6.72208
chr11	114491684	114492200	BMI1_PEAK_1403	7.24955
chr11	114492959	114493652	BMI1_PEAK_1404	6.13825
chr11	114495160	114496103	BMI1_PEAK_1405	13.6967
chr11	115093152	115093604	BMI1_PEAK_1406	19.2788
chr11	115093909	115094090	BMI1_PEAK_1407	4.823
chr11	115250343	115250634	BMI1_PEAK_1408	13.0343
chr11	115340193	115340442	BMI1_PEAK_1409	4.20969
chr11	115342032	115342229	BMI1_PEAK_1410	7.4473
chr11	115368077	115368471	BMI1_PEAK_1411	6.36943
chr11	115372735	115373158	BMI1_PEAK_1412	15.3447
chr11	115373310	115373521	BMI1_PEAK_1413	6.69554
chr11	115456226	115456415	BMI1_PEAK_1414	6.79109
chr11	115790088	115790862	BMI1_PEAK_1415	15.1789
chr11	115792358	115792603	BMI1_PEAK_1416	8.45666
chr11	115795769	115796216	BMI1_PEAK_1417	6.51771
chr11	115944622	115944938	BMI1_PEAK_1418	6.07052
chr11	116933902	116934129	BMI1_PEAK_1419	8.39173
chr11	117685591	117685762	BMI1_PEAK_1420	5.51766
chr11	117868937	117869139	BMI1_PEAK_1421	7.35582
chr11	117881733	117882036	BMI1_PEAK_1422	11.4844
chr11	117917542	117917721	BMI1_PEAK_1423	4.67076
chr11	118085123	118085317	BMI1_PEAK_1424	5.26212
chr11	118098655	118098910	BMI1_PEAK_1425	8.73307
chr11	118115711	118116040	BMI1_PEAK_1426	7.01615
chr11	118306981	118307167	BMI1_PEAK_1427	8.33406
chr11	118319025	118319350	BMI1_PEAK_1428	13.1604
chr11	118563170	118563562	BMI1_PEAK_1429	6.2322
chr11	118566444	118566823	BMI1_PEAK_1430	6.48619
chr11	118691309	118691923	BMI1_PEAK_1431	13.1845
chr11	118741402	118741586	BMI1_PEAK_1432	3.43362
chr11	118743147	118743331	BMI1_PEAK_1433	5.6426
chr11	118797124	118797361	BMI1_PEAK_1434	6.40856
chr11	120119450	120119701	BMI1_PEAK_1435	5.29288
chr11	120215148	120215335	BMI1_PEAK_1436	3.30428
chr11	120435597	120435784	BMI1_PEAK_1437	5.50124
chr11	120580620	120580841	BMI1_PEAK_1438	3.82166
chr11	120644415	120644669	BMI1_PEAK_1439	7.01615
chr11	121108071	121108269	BMI1_PEAK_1440	7.33073
chr11	121333680	121333849	BMI1_PEAK_1441	4.88079
chr11	121338737	121338998	BMI1_PEAK_1442	6.94354
chr11	121353174	121353352	BMI1_PEAK_1443	4.99653
chr11	121408846	121409045	BMI1_PEAK_1444	4.02321
chr11	121428119	121428383	BMI1_PEAK_1445	6.02052
chr11	121440522	121440950	BMI1_PEAK_1446	9.1248
chr11	121446032	121446262	BMI1_PEAK_1447	5.22999
chr11	121460703	121461422	BMI1_PEAK_1448	14.2959
chr11	123252609	123253276	BMI1_PEAK_1449	10.2889
chr11	123350199	123350451	BMI1_PEAK_1450	4.86041
chr11	123774685	123774856	BMI1_PEAK_1451	3.97754
chr11	123941663	123941895	BMI1_PEAK_1452	6.21083
chr11	124285364	124285592	BMI1_PEAK_1453	6.34975
chr11	125384404	125384659	BMI1_PEAK_1454	4.61852
chr11	125462553	125462815	BMI1_PEAK_1455	6.2322
chr11	128019343	128019561	BMI1_PEAK_1456	6.12829
chr11	128019669	128019887	BMI1_PEAK_1457	6.44182
chr11	128020007	128020422	BMI1_PEAK_1458	17.4799
chr11	128147692	128147993	BMI1_PEAK_1459	7.76552
chr11	128159050	128159337	BMI1_PEAK_1460	4.46838
chr11	128188779	128189127	BMI1_PEAK_1461	12.0574
chr11	128339110	128339439	BMI1_PEAK_1462	11.0826
chr11	128342025	128342389	BMI1_PEAK_1463	11.3063
chr11	128563771	128563972	BMI1_PEAK_1464	5.26212
chr11	128595454	128595973	BMI1_PEAK_1465	11.9744
chr11	128602468	128602840	BMI1_PEAK_1466	15.7214
chr11	128627809	128628116	BMI1_PEAK_1467	10.9125
chr11	129246925	129247125	BMI1_PEAK_1468	7.29931
chr11	129287998	129288226	BMI1_PEAK_1469	6.80058
chr11	129893140	129893484	BMI1_PEAK_1470	7.83135
chr11	129941463	129941633	BMI1_PEAK_1471	6.15821
chr11	130505020	130505258	BMI1_PEAK_1472	4.72707
chr11	130507037	130507219	BMI1_PEAK_1473	6.34453
chr11	130636294	130636534	BMI1_PEAK_1474	7.20229
chr11	130724476	130724662	BMI1_PEAK_1475	6.71194
chr11	131763094	131763307	BMI1_PEAK_1476	6.585
chr11	132228066	132228397	BMI1_PEAK_1477	10.463
chr11	133139234	133139558	BMI1_PEAK_1478	7.04061
chr11	133939908	133940088	BMI1_PEAK_1479	4.95326
chr11	134144734	134146491	BMI1_PEAK_1480	14.9924
chr12	74165	74444	BMI1_PEAK_1481	2.91298
chr12	498388	498684	BMI1_PEAK_1482	5.32847
chr12	751894	752174	BMI1_PEAK_1483	3.56297
chr12	778364	778610	BMI1_PEAK_1484	7.77664
chr12	783672	783983	BMI1_PEAK_1485	8.35851
chr12	852699	852889	BMI1_PEAK_1486	6.34347
chr12	853161	853352	BMI1_PEAK_1487	7.23173
chr12	1101001	1101443	BMI1_PEAK_1488	4.64483
chr12	1208376	1208599	BMI1_PEAK_1489	6.70934
chr12	1642853	1643210	BMI1_PEAK_1490	8.21939
chr12	1663603	1664004	BMI1_PEAK_1491	7.24844
chr12	2358085	2358326	BMI1_PEAK_1492	4.39373
chr12	2445483	2445848	BMI1_PEAK_1493	11.1121
chr12	2487994	2488288	BMI1_PEAK_1494	4.85642
chr12	2496474	2496808	BMI1_PEAK_1495	5.74716
chr12	4221529	4221726	BMI1_PEAK_1496	6.54014
chr12	4227324	4227595	BMI1_PEAK_1497	7.04061
chr12	4228302	4228549	BMI1_PEAK_1498	5.9373
chr12	4245233	4245402	BMI1_PEAK_1499	3.82166
chr12	4251982	4252364	BMI1_PEAK_1500	5.58548
chr12	4375503	4378943	BMI1_PEAK_1501	40.7513
chr12	4379020	4379323	BMI1_PEAK_1502	6.76191
chr12	4380768	4380986	BMI1_PEAK_1503	7.01615
chr12	4647592	4647897	BMI1_PEAK_1504	7.54825
chr12	6292119	6292370	BMI1_PEAK_1505	6.12829
chr12	6536138	6536669	BMI1_PEAK_1506	5.58548
chr12	6541716	6541920	BMI1_PEAK_1507	6.1496
chr12	6552728	6552989	BMI1_PEAK_1508	6.45815
chr12	6643699	6643884	BMI1_PEAK_1509	4.45371
chr12	6647725	6648093	BMI1_PEAK_1510	2.96914
chr12	6648150	6648406	BMI1_PEAK_1511	4.13035
chr12	7046857	7047058	BMI1_PEAK_1512	4.68419
chr12	7052987	7053439	BMI1_PEAK_1513	7.36397
chr12	7068297	7068582	BMI1_PEAK_1514	6.79659
chr12	7079788	7079992	BMI1_PEAK_1515	7.36656
chr12	8677499	8677675	BMI1_PEAK_1516	3.99811
chr12	8763725	8764121	BMI1_PEAK_1517	7.28064
chr12	8782032	8782646	BMI1_PEAK_1518	15.9036
chr12	8796842	8797352	BMI1_PEAK_1519	14.98
chr12	8797583	8797894	BMI1_PEAK_1520	9.91012
chr12	8801159	8801550	BMI1_PEAK_1521	31.8598
chr12	8849345	8849701	BMI1_PEAK_1522	6.26027
chr12	8851112	8852308	BMI1_PEAK_1523	13.3874
chr12	9149372	9149613	BMI1_PEAK_1524	8.33406
chr12	9517003	9517210	BMI1_PEAK_1525	3.27778
chr12	9800812	9801111	BMI1_PEAK_1526	5.96894
chr12	9803318	9803678	BMI1_PEAK_1527	7.56233
chr12	9822065	9822414	BMI1_PEAK_1528	23.5364
chr12	9826345	9826599	BMI1_PEAK_1529	7.01615
chr12	9865661	9866022	BMI1_PEAK_1530	6.5925
chr12	9874391	9874565	BMI1_PEAK_1531	4.11169
chr12	9885717	9886032	BMI1_PEAK_1532	4.58595
chr12	9894385	9894735	BMI1_PEAK_1533	15.3283
chr12	9917549	9917861	BMI1_PEAK_1534	4.30037
chr12	9957723	9959705	BMI1_PEAK_1535	13.7713
chr12	9963174	9963348	BMI1_PEAK_1536	4.86041
chr12	9998430	9998609	BMI1_PEAK_1537	8.00946
chr12	10082858	10084260	BMI1_PEAK_1538	7.87845
chr12	10094813	10095448	BMI1_PEAK_1539	4.78433
chr12	10095500	10095691	BMI1_PEAK_1540	4.39373
chr12	10095877	10096052	BMI1_PEAK_1541	4.21368
chr12	10096211	10096600	BMI1_PEAK_1542	6.48529
chr12	10220369	10220563	BMI1_PEAK_1543	4.1891
chr12	10221250	10222278	BMI1_PEAK_1544	7.11853
chr12	10222360	10222807	BMI1_PEAK_1545	5.29156
chr12	10222946	10223208	BMI1_PEAK_1546	3.6453
chr12	10282666	10282963	BMI1_PEAK_1547	4.58595
chr12	10300619	10300945	BMI1_PEAK_1548	5.4238
chr12	10544936	10545194	BMI1_PEAK_1549	6.12829
chr12	10832736	10833154	BMI1_PEAK_1550	10.8533
chr12	10877218	10877387	BMI1_PEAK_1551	4.90972
chr12	10877465	10877947	BMI1_PEAK_1552	6.78944
chr12	10964532	10964868	BMI1_PEAK_1553	8.00946
chr12	11670055	11670270	BMI1_PEAK_1554	7.52856
chr12	11718704	11718933	BMI1_PEAK_1555	6.07052
chr12	11721771	11722137	BMI1_PEAK_1556	12.9934
chr12	11731418	11731728	BMI1_PEAK_1557	7.49621
chr12	11801810	11802017	BMI1_PEAK_1558	6.05649
chr12	11883788	11884005	BMI1_PEAK_1559	6.27647
chr12	11899118	11899316	BMI1_PEAK_1560	3.76283
chr12	11915093	11915409	BMI1_PEAK_1561	9.1382
chr12	11916047	11916216	BMI1_PEAK_1562	4.45371
chr12	11925069	11925256	BMI1_PEAK_1563	4.83861
chr12	11932270	11932518	BMI1_PEAK_1564	6.80299
chr12	11989339	11989727	BMI1_PEAK_1565	7.91161
chr12	12134022	12134444	BMI1_PEAK_1566	17.0851
chr12	12160079	12160351	BMI1_PEAK_1567	9.73089
chr12	12163119	12163405	BMI1_PEAK_1568	7.57266
chr12	12163681	12163858	BMI1_PEAK_1569	3.89453
chr12	12177030	12177243	BMI1_PEAK_1570	3.90889
chr12	12178041	12178337	BMI1_PEAK_1571	7.74584
chr12	12204860	12205166	BMI1_PEAK_1572	3.96867
chr12	12418296	12419012	BMI1_PEAK_1573	10.5976
chr12	12419947	12420120	BMI1_PEAK_1574	3.48362
chr12	12627899	12628087	BMI1_PEAK_1575	5.86556
chr12	12735828	12736077	BMI1_PEAK_1576	6.09498
chr12	12798895	12799217	BMI1_PEAK_1577	11.3277
chr12	12816821	12817128	BMI1_PEAK_1578	6.64445
chr12	12868526	12868839	BMI1_PEAK_1579	3.43362
chr12	14310145	14310427	BMI1_PEAK_1580	8.17238
chr12	14374062	14374246	BMI1_PEAK_1581	5.29288
chr12	14766599	14767026	BMI1_PEAK_1582	11.3277
chr12	14922728	14924098	BMI1_PEAK_1583	6.65359
chr12	21590239	21590684	BMI1_PEAK_1584	5.93444
chr12	21681091	21681275	BMI1_PEAK_1585	4.30253
chr12	24281198	24281498	BMI1_PEAK_1586	5.50124
chr12	24714356	24714570	BMI1_PEAK_1587	4.4318
chr12	24715563	24715909	BMI1_PEAK_1588	6.51531
chr12	24858708	24859013	BMI1_PEAK_1589	4.57754
chr12	24872438	24872669	BMI1_PEAK_1590	5.9131
chr12	24967338	24967580	BMI1_PEAK_1591	8.39173
chr12	24975140	24975393	BMI1_PEAK_1592	6.66725
chr12	24991519	24991739	BMI1_PEAK_1593	7.54489
chr12	24992195	24992679	BMI1_PEAK_1594	10.315
chr12	25101419	25101632	BMI1_PEAK_1595	5.27847
chr12	25149134	25149304	BMI1_PEAK_1596	5.10758
chr12	25151028	25151388	BMI1_PEAK_1597	10.9356
chr12	25158321	25158755	BMI1_PEAK_1598	3.37648
chr12	25173553	25173824	BMI1_PEAK_1599	10.1125
chr12	25205307	25205476	BMI1_PEAK_1600	3.17493
chr12	25207770	25208032	BMI1_PEAK_1601	11.5541
chr12	25323754	25323987	BMI1_PEAK_1602	9.59523
chr12	25473027	25473538	BMI1_PEAK_1603	7.09117
chr12	25473727	25473962	BMI1_PEAK_1604	4.42926
chr12	25486745	25487041	BMI1_PEAK_1605	4.77707
chr12	25517949	25518322	BMI1_PEAK_1606	6.7417
chr12	26112542	26112739	BMI1_PEAK_1607	5.51766
chr12	26112886	26113263	BMI1_PEAK_1608	5.34474
chr12	26273629	26273995	BMI1_PEAK_1609	5.90925
chr12	26274187	26274717	BMI1_PEAK_1610	5.82864
chr12	26275163	26275659	BMI1_PEAK_1611	5.74716
chr12	26275766	26275953	BMI1_PEAK_1612	5.10043
chr12	26276021	26278052	BMI1_PEAK_1613	7.4473
chr12	26278166	26279148	BMI1_PEAK_1614	6.90633
chr12	26279470	26280021	BMI1_PEAK_1615	5.07598
chr12	26347984	26348434	BMI1_PEAK_1616	5.50713
chr12	26451938	26452286	BMI1_PEAK_1617	5.21796
chr12	26624476	26624848	BMI1_PEAK_1618	11.8615
chr12	26626292	26626548	BMI1_PEAK_1619	8.49574
chr12	26670285	26670538	BMI1_PEAK_1620	10.9125
chr12	26673877	26674097	BMI1_PEAK_1621	6.2322
chr12	26707357	26707585	BMI1_PEAK_1622	12.5564
chr12	26882177	26882443	BMI1_PEAK_1623	7.14299
chr12	26901633	26902099	BMI1_PEAK_1624	14.4522
chr12	26902765	26903085	BMI1_PEAK_1625	9.86754
chr12	27332822	27333040	BMI1_PEAK_1626	5.18637
chr12	27338481	27338829	BMI1_PEAK_1627	8.09004
chr12	27361049	27361223	BMI1_PEAK_1628	5.41903
chr12	27373317	27373545	BMI1_PEAK_1629	5.82917
chr12	27374568	27374972	BMI1_PEAK_1630	14.4136
chr12	27437814	27438030	BMI1_PEAK_1631	3.00692
chr12	27975046	27975411	BMI1_PEAK_1632	9.0733
chr12	27977136	27977451	BMI1_PEAK_1633	7.23173
chr12	28046502	28046771	BMI1_PEAK_1634	5.38764
chr12	28120575	28120783	BMI1_PEAK_1635	6.44182
chr12	28121111	28121382	BMI1_PEAK_1636	4.87418
chr12	28121571	28122064	BMI1_PEAK_1637	6.44182
chr12	28122659	28122838	BMI1_PEAK_1638	4.21368
chr12	28122928	28123107	BMI1_PEAK_1639	3.99811
chr12	28124673	28124950	BMI1_PEAK_1640	5.17094
chr12	29300696	29300885	BMI1_PEAK_1641	5.89162
chr12	29301463	29302311	BMI1_PEAK_1642	16.1612
chr12	31559439	31559641	BMI1_PEAK_1643	5.90884
chr12	31756519	31756762	BMI1_PEAK_1644	4.90931
chr12	31789366	31789624	BMI1_PEAK_1645	5.58721
chr12	31886160	31886481	BMI1_PEAK_1646	5.11511
chr12	31899778	31900073	BMI1_PEAK_1647	5.31665
chr12	31902070	31902514	BMI1_PEAK_1648	10.3398
chr12	31964057	31964387	BMI1_PEAK_1649	6.66725
chr12	32049502	32049906	BMI1_PEAK_1650	12.8758
chr12	32687780	32688261	BMI1_PEAK_1651	6.26027
chr12	34175276	34175497	BMI1_PEAK_1652	3.17493
chr12	38744632	38744801	BMI1_PEAK_1653	5.18771
chr12	40511709	40512052	BMI1_PEAK_1654	10.7593
chr12	40562724	40562985	BMI1_PEAK_1655	9.91012
chr12	40618547	40618738	BMI1_PEAK_1656	3.99212
chr12	42693825	42694098	BMI1_PEAK_1657	8.25072
chr12	42863377	42863564	BMI1_PEAK_1658	5.14868
chr12	42877567	42878380	BMI1_PEAK_1659	6.55557
chr12	42983637	42983928	BMI1_PEAK_1660	5.30077
chr12	45267435	45267760	BMI1_PEAK_1661	6.34975
chr12	46603753	46603946	BMI1_PEAK_1662	5.93828
chr12	46611848	46612118	BMI1_PEAK_1663	7.52565
chr12	47188738	47188941	BMI1_PEAK_1664	4.87623
chr12	47472888	47473332	BMI1_PEAK_1665	6.44182
chr12	48206814	48207110	BMI1_PEAK_1666	14.0349
chr12	48262376	48262545	BMI1_PEAK_1667	3.18472
chr12	48276953	48277307	BMI1_PEAK_1668	10.5137
chr12	48278841	48279080	BMI1_PEAK_1669	4.49336
chr12	48499953	48500210	BMI1_PEAK_1670	5.36805
chr12	48906733	48906938	BMI1_PEAK_1671	4.21368
chr12	49245772	49246107	BMI1_PEAK_1672	6.80058
chr12	49454528	49454767	BMI1_PEAK_1673	2.91453
chr12	50016325	50016510	BMI1_PEAK_1674	4.85642
chr12	50056890	50057070	BMI1_PEAK_1675	7.34394
chr12	50093026	50093268	BMI1_PEAK_1676	7.39339
chr12	51582596	51582786	BMI1_PEAK_1677	5.96723
chr12	51762766	51763079	BMI1_PEAK_1678	10.0302
chr12	51789034	51789280	BMI1_PEAK_1679	5.90884
chr12	52364893	52365393	BMI1_PEAK_1680	9.55438
chr12	52365687	52365880	BMI1_PEAK_1681	3.56297
chr12	52366872	52367041	BMI1_PEAK_1682	4.39373
chr12	52512344	52512544	BMI1_PEAK_1683	5.82917
chr12	53594202	53594717	BMI1_PEAK_1684	5.63249
chr12	53715245	53715429	BMI1_PEAK_1685	5.06585
chr12	53773351	53773863	BMI1_PEAK_1686	10.8185
chr12	54086534	54086703	BMI1_PEAK_1687	5.68674
chr12	54089388	54089753	BMI1_PEAK_1688	6.93915
chr12	54359510	54359689	BMI1_PEAK_1689	5.17094
chr12	54367881	54368050	BMI1_PEAK_1690	4.56066
chr12	54369433	54369814	BMI1_PEAK_1691	7.23386
chr12	54369988	54370290	BMI1_PEAK_1692	4.72914
chr12	54370474	54371485	BMI1_PEAK_1693	11.5887
chr12	54387186	54387458	BMI1_PEAK_1694	6.75535
chr12	54388995	54389219	BMI1_PEAK_1695	6.12829
chr12	54400060	54400484	BMI1_PEAK_1696	11.5432
chr12	54407977	54409612	BMI1_PEAK_1697	18.0786
chr12	54410169	54410885	BMI1_PEAK_1698	7.53547
chr12	54518826	54519073	BMI1_PEAK_1699	3.56696
chr12	54718931	54719111	BMI1_PEAK_1700	4.33904
chr12	56367436	56367955	BMI1_PEAK_1701	16.5014
chr12	56435679	56436079	BMI1_PEAK_1702	7.05365
chr12	56511819	56512047	BMI1_PEAK_1703	5.82917
chr12	57481004	57481325	BMI1_PEAK_1704	5.51766
chr12	58258825	58259035	BMI1_PEAK_1705	4.86041
chr12	58292784	58293376	BMI1_PEAK_1706	6.63983
chr12	62584557	62584815	BMI1_PEAK_1707	4.57212
chr12	65175370	65175835	BMI1_PEAK_1708	4.90931
chr12	65176108	65176294	BMI1_PEAK_1709	6.59318
chr12	65271059	65271434	BMI1_PEAK_1710	11.4759
chr12	65672905	65673784	BMI1_PEAK_1711	6.39388
chr12	66150722	66151222	BMI1_PEAK_1712	9.14246
chr12	66220025	66221312	BMI1_PEAK_1713	8.88237
chr12	66221524	66221712	BMI1_PEAK_1714	5.50713
chr12	66221872	66223066	BMI1_PEAK_1715	11.3604
chr12	66223433	66223665	BMI1_PEAK_1716	7.53048
chr12	66426567	66426763	BMI1_PEAK_1717	4.85642
chr12	66441258	66441465	BMI1_PEAK_1718	5.73635
chr12	67010639	67010869	BMI1_PEAK_1719	3.61586
chr12	67843421	67843606	BMI1_PEAK_1720	5.93828
chr12	67845913	67846336	BMI1_PEAK_1721	13.0228
chr12	68092530	68092998	BMI1_PEAK_1722	7.9607
chr12	68513570	68513754	BMI1_PEAK_1723	5.63313
chr12	68671592	68671812	BMI1_PEAK_1724	9.92786
chr12	68684036	68684292	BMI1_PEAK_1725	8.74075
chr12	68768030	68768291	BMI1_PEAK_1726	7.88259
chr12	68844935	68845293	BMI1_PEAK_1727	11.5639
chr12	68985621	68985812	BMI1_PEAK_1728	4.64483
chr12	69202573	69202894	BMI1_PEAK_1729	8.18758
chr12	70757943	70758623	BMI1_PEAK_1730	5.93828
chr12	70758723	70758892	BMI1_PEAK_1731	4.21368
chr12	70761586	70761797	BMI1_PEAK_1732	3.04559
chr12	76034858	76035113	BMI1_PEAK_1733	7.8699
chr12	76328376	76328545	BMI1_PEAK_1734	3.82166
chr12	76577391	76577583	BMI1_PEAK_1735	3.96867
chr12	77454784	77454975	BMI1_PEAK_1736	5.1335
chr12	77456648	77456901	BMI1_PEAK_1737	7.85875
chr12	77720153	77720389	BMI1_PEAK_1738	4.80574
chr12	79462880	79463114	BMI1_PEAK_1739	6.4385
chr12	80438521	80438693	BMI1_PEAK_1740	5.49515
chr12	80572754	80572996	BMI1_PEAK_1741	6.34692
chr12	80610920	80611124	BMI1_PEAK_1742	6.45815
chr12	80684968	80685177	BMI1_PEAK_1743	6.86638
chr12	80687698	80687895	BMI1_PEAK_1744	7.06035
chr12	80693079	80693310	BMI1_PEAK_1745	7.54489
chr12	80693741	80694061	BMI1_PEAK_1746	16.0947
chr12	81171951	81172343	BMI1_PEAK_1747	20.9116
chr12	82752020	82752291	BMI1_PEAK_1748	8.34869
chr12	85674593	85675085	BMI1_PEAK_1749	6.55557
chr12	85675171	85675571	BMI1_PEAK_1750	8.60742
chr12	88693427	88693681	BMI1_PEAK_1751	6.69413
chr12	89433994	89434187	BMI1_PEAK_1752	4.61539
chr12	89740207	89740461	BMI1_PEAK_1753	8.75059
chr12	89744253	89744425	BMI1_PEAK_1754	6.21842
chr12	89744685	89745531	BMI1_PEAK_1755	10.7785
chr12	89745968	89746232	BMI1_PEAK_1756	5.96723
chr12	89746427	89747172	BMI1_PEAK_1757	9.91012
chr12	89747224	89747394	BMI1_PEAK_1758	3.48362
chr12	89748680	89748900	BMI1_PEAK_1759	4.27752
chr12	89919709	89919880	BMI1_PEAK_1760	3.48362
chr12	89991661	89991882	BMI1_PEAK_1761	5.39577
chr12	90150380	90150671	BMI1_PEAK_1762	8.54964
chr12	90159831	90160002	BMI1_PEAK_1763	5.48731
chr12	90275854	90276069	BMI1_PEAK_1764	5.10043
chr12	90647607	90647827	BMI1_PEAK_1765	8.95004
chr12	90674468	90674700	BMI1_PEAK_1766	5.29156
chr12	90693015	90693228	BMI1_PEAK_1767	6.71194
chr12	91755830	91756065	BMI1_PEAK_1768	7.54293
chr12	92428717	92429146	BMI1_PEAK_1769	11.7294
chr12	92797629	92797868	BMI1_PEAK_1770	6.97416
chr12	92839091	92839429	BMI1_PEAK_1771	8.23507
chr12	92865404	92865672	BMI1_PEAK_1772	9.45273
chr12	92890604	92890810	BMI1_PEAK_1773	6.39388
chr12	92896536	92897050	BMI1_PEAK_1774	8.68187
chr12	92899338	92899608	BMI1_PEAK_1775	7.74584
chr12	92933122	92933443	BMI1_PEAK_1776	9.25999
chr12	92945719	92946018	BMI1_PEAK_1777	6.05577
chr12	92987680	92987886	BMI1_PEAK_1778	3.43362
chr12	93364829	93365048	BMI1_PEAK_1779	5.8794
chr12	93367527	93367756	BMI1_PEAK_1780	4.62326
chr12	93381786	93382191	BMI1_PEAK_1781	9.99254
chr12	93383864	93384115	BMI1_PEAK_1782	5.58548
chr12	93489260	93489469	BMI1_PEAK_1783	6.84124
chr12	93561728	93561947	BMI1_PEAK_1784	4.1548
chr12	93771699	93772046	BMI1_PEAK_1785	3.01026
chr12	93829832	93830163	BMI1_PEAK_1786	5.4238
chr12	93965452	93965714	BMI1_PEAK_1787	7.00608
chr12	93984499	93986112	BMI1_PEAK_1788	13.9753
chr12	94018910	94019137	BMI1_PEAK_1789	3.40029
chr12	94133560	94134697	BMI1_PEAK_1790	5.93828
chr12	94134824	94135048	BMI1_PEAK_1791	6.4385
chr12	94136130	94136868	BMI1_PEAK_1792	10.3152
chr12	94241241	94241442	BMI1_PEAK_1793	4.98576
chr12	94601799	94602362	BMI1_PEAK_1794	4.59773
chr12	94703233	94703459	BMI1_PEAK_1795	6.55534
chr12	94954773	94954951	BMI1_PEAK_1796	4.94912
chr12	94955737	94955910	BMI1_PEAK_1797	5.22999
chr12	95015475	95015701	BMI1_PEAK_1798	6.5925
chr12	95034350	95034617	BMI1_PEAK_1799	11.5677
chr12	95211850	95212165	BMI1_PEAK_1800	9.08086
chr12	95224872	95225336	BMI1_PEAK_1801	7.24844
chr12	95482231	95482435	BMI1_PEAK_1802	6.87893
chr12	95497009	95497276	BMI1_PEAK_1803	5.703
chr12	96094193	96094556	BMI1_PEAK_1804	16.4619
chr12	96113291	96113496	BMI1_PEAK_1805	5.07349
chr12	96185542	96185724	BMI1_PEAK_1806	5.50124
chr12	96588102	96588349	BMI1_PEAK_1807	6.41336
chr12	96589332	96589660	BMI1_PEAK_1808	11.8409
chr12	96604219	96604439	BMI1_PEAK_1809	5.38764
chr12	96801394	96801663	BMI1_PEAK_1810	4.20969
chr12	96811555	96811741	BMI1_PEAK_1811	5.50713
chr12	96813495	96813884	BMI1_PEAK_1812	4.80153
chr12	96944437	96944731	BMI1_PEAK_1813	7.96733
chr12	97859842	97860064	BMI1_PEAK_1814	4.87418
chr12	99830442	99830691	BMI1_PEAK_1815	11.3633
chr12	100348586	100348813	BMI1_PEAK_1816	8.63652
chr12	101381844	101382047	BMI1_PEAK_1817	7.25882
chr12	102028517	102028937	BMI1_PEAK_1818	11.0326
chr12	102250869	102251038	BMI1_PEAK_1819	3.80699
chr12	102253486	102253796	BMI1_PEAK_1820	8.21939
chr12	102325669	102325980	BMI1_PEAK_1821	5.3738
chr12	103353178	103353740	BMI1_PEAK_1822	3.80699
chr12	103353935	103354460	BMI1_PEAK_1823	5.6266
chr12	103496131	103496335	BMI1_PEAK_1824	5.63834
chr12	103499779	103500241	BMI1_PEAK_1825	18.3272
chr12	103508051	103508412	BMI1_PEAK_1826	8.52518
chr12	103673315	103673645	BMI1_PEAK_1827	16.452
chr12	103763738	103764024	BMI1_PEAK_1828	8.81613
chr12	103835157	103835610	BMI1_PEAK_1829	6.27647
chr12	103856583	103856752	BMI1_PEAK_1830	4.63643
chr12	103892831	103893057	BMI1_PEAK_1831	4.80923
chr12	103899135	103899583	BMI1_PEAK_1832	12.1931
chr12	104319052	104319259	BMI1_PEAK_1833	4.61539
chr12	104322433	104322692	BMI1_PEAK_1834	7.1147
chr12	104350930	104351107	BMI1_PEAK_1835	6.21083
chr12	104856731	104856926	BMI1_PEAK_1836	3.38296
chr12	104963656	104963825	BMI1_PEAK_1837	4.87502
chr12	105035796	105036018	BMI1_PEAK_1838	7.33073
chr12	105089325	105089528	BMI1_PEAK_1839	4.42926
chr12	105324444	105324734	BMI1_PEAK_1840	5.76183
chr12	105720703	105720886	BMI1_PEAK_1841	5.18637
chr12	105745936	105746179	BMI1_PEAK_1842	7.40781
chr12	106115041	106115629	BMI1_PEAK_1843	8.30998
chr12	106467024	106467275	BMI1_PEAK_1844	5.10043
chr12	107304157	107304331	BMI1_PEAK_1845	3.5203
chr12	108727978	108728249	BMI1_PEAK_1846	10.3182
chr12	108754302	108754606	BMI1_PEAK_1847	4.58595
chr12	108905356	108905557	BMI1_PEAK_1848	5.63313
chr12	108961849	108962108	BMI1_PEAK_1849	7.02958
chr12	108962624	108963023	BMI1_PEAK_1850	20.0628
chr12	108963748	108963996	BMI1_PEAK_1851	7.00804
chr12	108967153	108967402	BMI1_PEAK_1852	9.90611
chr12	109011076	109011466	BMI1_PEAK_1853	13.4845
chr12	109027472	109027817	BMI1_PEAK_1854	8.49574
chr12	109029105	109029401	BMI1_PEAK_1855	4.35188
chr12	109232215	109232428	BMI1_PEAK_1856	4.90931
chr12	109746414	109746664	BMI1_PEAK_1857	8.34776
chr12	109915200	109915552	BMI1_PEAK_1858	8.17238
chr12	110446654	110446832	BMI1_PEAK_1859	7.29777
chr12	110969717	110969977	BMI1_PEAK_1860	4.48515
chr12	110980441	110980612	BMI1_PEAK_1861	5.73635
chr12	111057347	111057549	BMI1_PEAK_1862	7.20295
chr12	111099304	111099596	BMI1_PEAK_1863	9.66494
chr12	111837241	111837577	BMI1_PEAK_1864	8.17238
chr12	111841141	111841382	BMI1_PEAK_1865	8.62977
chr12	111841710	111841879	BMI1_PEAK_1866	3.56297
chr12	111872728	111873056	BMI1_PEAK_1867	6.44035
chr12	111882147	111882465	BMI1_PEAK_1868	14.589
chr12	111882770	111883076	BMI1_PEAK_1869	8.45666
chr12	112037166	112037458	BMI1_PEAK_1870	6.18248
chr12	112279709	112279985	BMI1_PEAK_1871	9.72844
chr12	112432509	112432732	BMI1_PEAK_1872	4.77707
chr12	112452438	112452684	BMI1_PEAK_1873	13.6043
chr12	112856542	112856736	BMI1_PEAK_1874	3.80699
chr12	113645988	113646653	BMI1_PEAK_1875	9.08301
chr12	113652844	113653115	BMI1_PEAK_1876	3.80699
chr12	113667654	113667839	BMI1_PEAK_1877	6.88786
chr12	115437967	115438142	BMI1_PEAK_1878	6.15821
chr12	116560381	116560789	BMI1_PEAK_1879	7.02694
chr12	116561883	116562105	BMI1_PEAK_1880	4.87418
chr12	116562172	116562341	BMI1_PEAK_1881	4.87418
chr12	116713164	116715014	BMI1_PEAK_1882	7.83135
chr12	116715336	116715605	BMI1_PEAK_1883	3.17493
chr12	116975150	116975513	BMI1_PEAK_1884	9.61714
chr12	116975811	116976226	BMI1_PEAK_1885	7.28064
chr12	116996781	116997911	BMI1_PEAK_1886	14.9188
chr12	117111020	117111195	BMI1_PEAK_1887	5.76034
chr12	117362471	117362652	BMI1_PEAK_1888	6.02
chr12	120557144	120557456	BMI1_PEAK_1889	3.69231
chr12	120570743	120571036	BMI1_PEAK_1890	4.64483
chr12	120729347	120729799	BMI1_PEAK_1891	10.4552
chr12	120730604	120731108	BMI1_PEAK_1892	8.47808
chr12	120884148	120884355	BMI1_PEAK_1893	5.6426
chr12	121790266	121790449	BMI1_PEAK_1894	5.9131
chr12	122429159	122429498	BMI1_PEAK_1895	11.7294
chr12	122430077	122430455	BMI1_PEAK_1896	20.8075
chr12	122460293	122460504	BMI1_PEAK_1897	9.00208
chr12	122460656	122461370	BMI1_PEAK_1898	6.16506
chr12	122750913	122751097	BMI1_PEAK_1899	5.36805
chr12	123131372	123131686	BMI1_PEAK_1900	5.11511
chr12	123205117	123205336	BMI1_PEAK_1901	5.26212
chr12	123320774	123320961	BMI1_PEAK_1902	5.30077
chr12	123360221	123360753	BMI1_PEAK_1903	6.40856
chr12	123372095	123372386	BMI1_PEAK_1904	11.1362
chr12	123383098	123383390	BMI1_PEAK_1905	9.02833
chr12	123386354	123386586	BMI1_PEAK_1906	8.14774
chr12	123465150	123465329	BMI1_PEAK_1907	3.74008
chr12	123850179	123850414	BMI1_PEAK_1908	9.83663
chr12	123911639	123911983	BMI1_PEAK_1909	8.46873
chr12	123942591	123942791	BMI1_PEAK_1910	4.42926
chr12	124118102	124118370	BMI1_PEAK_1911	6.36943
chr12	124296435	124296765	BMI1_PEAK_1912	12.4055
chr12	124610076	124610319	BMI1_PEAK_1913	8.65742
chr12	124611593	124611808	BMI1_PEAK_1914	7.87845
chr12	124615704	124615915	BMI1_PEAK_1915	6.5925
chr12	124978710	124978883	BMI1_PEAK_1916	5.1335
chr12	125030180	125030419	BMI1_PEAK_1917	5.29773
chr12	125198242	125198511	BMI1_PEAK_1918	8.8191
chr12	125258916	125259525	BMI1_PEAK_1919	11.161
chr12	125378485	125378656	BMI1_PEAK_1920	5.12249
chr12	127256816	127257237	BMI1_PEAK_1921	7.23173
chr12	127526512	127526945	BMI1_PEAK_1922	18.226
chr12	128044268	128044530	BMI1_PEAK_1923	11.5432
chr12	129314476	129315441	BMI1_PEAK_1924	13.4815
chr12	129325549	129325822	BMI1_PEAK_1925	9.14246
chr12	131577670	131577922	BMI1_PEAK_1926	10.961
chr12	132195408	132195828	BMI1_PEAK_1927	12.6357
chr12	132628822	132629116	BMI1_PEAK_1928	5.93828
chr12	133405493	133405662	BMI1_PEAK_1929	5.73635
chr13	20944200	20944508	BMI1_PEAK_1930	5.29156
chr13	20993707	20994175	BMI1_PEAK_1931	12.4055
chr13	21050093	21050330	BMI1_PEAK_1932	6.2322
chr13	21476672	21477016	BMI1_PEAK_1933	8.1183
chr13	21792993	21793209	BMI1_PEAK_1934	4.42926
chr13	22245272	22245567	BMI1_PEAK_1935	7.02539
chr13	22247872	22248136	BMI1_PEAK_1936	4.21368
chr13	22248576	22248800	BMI1_PEAK_1937	4.24713
chr13	22636187	22636414	BMI1_PEAK_1938	3.80699
chr13	22688829	22689122	BMI1_PEAK_1939	10.7548
chr13	22736095	22736351	BMI1_PEAK_1940	8.49574
chr13	23952434	23952690	BMI1_PEAK_1941	6.585
chr13	24184444	24184613	BMI1_PEAK_1942	4.08035
chr13	24326620	24326931	BMI1_PEAK_1943	9.55438
chr13	24368688	24369227	BMI1_PEAK_1944	17.6053
chr13	24374142	24374326	BMI1_PEAK_1945	5.26212
chr13	24381706	24382008	BMI1_PEAK_1946	13.1116
chr13	24419908	24420236	BMI1_PEAK_1947	10.9381
chr13	25192625	25192859	BMI1_PEAK_1948	4.90972
chr13	25670081	25670271	BMI1_PEAK_1949	6.44182
chr13	25670413	25670582	BMI1_PEAK_1950	4.87418
chr13	25722139	25722309	BMI1_PEAK_1951	3.1917
chr13	25745191	25745701	BMI1_PEAK_1952	4.42926
chr13	25754908	25755133	BMI1_PEAK_1953	6.72208
chr13	25755285	25755604	BMI1_PEAK_1954	4.46838
chr13	25861985	25862163	BMI1_PEAK_1955	3.71937
chr13	26380638	26381134	BMI1_PEAK_1956	10.0859
chr13	26475780	26476087	BMI1_PEAK_1957	11.5807
chr13	26476991	26477468	BMI1_PEAK_1958	10.4359
chr13	27571225	27571414	BMI1_PEAK_1959	7.28043
chr13	27705399	27705689	BMI1_PEAK_1960	6.41834
chr13	28491250	28491773	BMI1_PEAK_1961	11.4583
chr13	28493240	28493789	BMI1_PEAK_1962	8.89947
chr13	28631455	28631745	BMI1_PEAK_1963	5.72271
chr13	28672977	28673549	BMI1_PEAK_1964	5.49515
chr13	28673602	28674369	BMI1_PEAK_1965	7.53547
chr13	28842872	28843236	BMI1_PEAK_1966	9.34083
chr13	28860467	28860711	BMI1_PEAK_1967	6.91687
chr13	29004052	29004312	BMI1_PEAK_1968	5.72271
chr13	29067096	29067302	BMI1_PEAK_1969	5.58658
chr13	29233077	29233348	BMI1_PEAK_1970	5.39577
chr13	30332871	30333227	BMI1_PEAK_1971	7.53827
chr13	30509757	30510056	BMI1_PEAK_1972	7.54825
chr13	30720140	30720449	BMI1_PEAK_1973	6.79659
chr13	30827278	30827447	BMI1_PEAK_1974	6.00523
chr13	30945771	30946413	BMI1_PEAK_1975	8.09004
chr13	31294665	31294965	BMI1_PEAK_1976	11.0826
chr13	31309500	31309756	BMI1_PEAK_1977	8.88946
chr13	31318479	31318791	BMI1_PEAK_1978	9.14246
chr13	31476952	31477121	BMI1_PEAK_1979	5.50124
chr13	31613469	31613676	BMI1_PEAK_1980	6.87893
chr13	31648334	31648503	BMI1_PEAK_1981	5.4238
chr13	33415123	33415456	BMI1_PEAK_1982	18.5304
chr13	33721038	33721332	BMI1_PEAK_1983	11.7106
chr13	33769452	33769674	BMI1_PEAK_1984	6.07052
chr13	34302824	34303215	BMI1_PEAK_1985	10.5702
chr13	36050067	36050436	BMI1_PEAK_1986	6.2322
chr13	36050985	36051249	BMI1_PEAK_1987	4.42926
chr13	36051404	36051573	BMI1_PEAK_1988	5.0713
chr13	39953298	39953552	BMI1_PEAK_1989	6.93915
chr13	40600379	40600820	BMI1_PEAK_1990	14.5781
chr13	40633691	40633900	BMI1_PEAK_1991	5.72271
chr13	40676300	40676519	BMI1_PEAK_1992	8.95004
chr13	41019644	41020188	BMI1_PEAK_1993	20.4601
chr13	41237003	41237446	BMI1_PEAK_1994	11.7106
chr13	41579047	41579642	BMI1_PEAK_1995	10.0937
chr13	41634836	41635051	BMI1_PEAK_1996	6.40167
chr13	42039383	42039614	BMI1_PEAK_1997	5.89118
chr13	42490732	42491019	BMI1_PEAK_1998	5.50143
chr13	42535171	42535345	BMI1_PEAK_1999	4.67076
[truncated: 5,624 more rows]

## Sheet: SUZ12
Chromosome	Start	End	Name	Fold enrichment
chr1	858858	862010	suz12_no_model_broad_peak_1	3.68994
chr1	875310	878386	suz12_no_model_broad_peak_2	4.04205
chr1	1567192	1567827	suz12_no_model_broad_peak_3	3.6986
chr1	2460677	2461996	suz12_no_model_broad_peak_4	3.53103
chr1	6239811	6240603	suz12_no_model_broad_peak_5	2.84613
chr1	6301340	6303065	suz12_no_model_broad_peak_6	3.78036
chr1	6309281	6309585	suz12_no_model_broad_peak_7	3.80307
chr1	6479338	6480786	suz12_no_model_broad_peak_8	4.00576
chr1	6507547	6509017	suz12_no_model_broad_peak_9	3.51803
chr1	6545209	6545857	suz12_no_model_broad_peak_10	1.72227
chr1	6557260	6557819	suz12_no_model_broad_peak_11	2.59398
chr1	9261741	9262347	suz12_no_model_broad_peak_12	3.52523
chr1	10853893	10855943	suz12_no_model_broad_peak_13	2.71325
chr1	16085164	16086014	suz12_no_model_broad_peak_14	2.6218
chr1	16860749	16861331	suz12_no_model_broad_peak_15	1.94886
chr1	16939394	16940338	suz12_no_model_broad_peak_16	2.23595
chr1	17026761	17027664	suz12_no_model_broad_peak_17	2.49914
chr1	17222502	17222786	suz12_no_model_broad_peak_18	2.49083
chr1	17866006	17866619	suz12_no_model_broad_peak_19	2.88993
chr1	18957656	18958511	suz12_no_model_broad_peak_20	2.60895
chr1	18969797	18970392	suz12_no_model_broad_peak_21	3.54135
chr1	19970237	19971570	suz12_no_model_broad_peak_22	2.20191
chr1	19991439	19991791	suz12_no_model_broad_peak_23	3.05247
chr1	20810815	20813505	suz12_no_model_broad_peak_24	3.16697
chr1	21671585	21671953	suz12_no_model_broad_peak_25	3.12704
chr1	22469196	22469619	suz12_no_model_broad_peak_26	2.97416
chr1	23543522	23543905	suz12_no_model_broad_peak_27	3.30671
chr1	23750691	23750835	suz12_no_model_broad_peak_28	2.61533
chr1	23810094	23810484	suz12_no_model_broad_peak_29	2.48548
chr1	24648773	24649076	suz12_no_model_broad_peak_30	2.7664
chr1	24829189	24830074	suz12_no_model_broad_peak_31	3.12291
chr1	27320347	27321197	suz12_no_model_broad_peak_32	2.67041
chr1	29448056	29450677	suz12_no_model_broad_peak_33	2.96825
chr1	29563198	29565331	suz12_no_model_broad_peak_34	3.02418
chr1	31380780	31381999	suz12_no_model_broad_peak_35	3.41628
chr1	31712218	31712824	suz12_no_model_broad_peak_36	3.06975
chr1	31886099	31886503	suz12_no_model_broad_peak_37	1.99488
chr1	32228645	32230382	suz12_no_model_broad_peak_38	2.18802
chr1	32237599	32238901	suz12_no_model_broad_peak_39	1.95925
chr1	33168267	33168657	suz12_no_model_broad_peak_40	2.72611
chr1	33207234	33207790	suz12_no_model_broad_peak_41	2.30008
chr1	33336365	33336842	suz12_no_model_broad_peak_42	1.66453
chr1	33366967	33367215	suz12_no_model_broad_peak_43	1.98666
chr1	33438652	33438940	suz12_no_model_broad_peak_44	2.27314
chr1	34630529	34630981	suz12_no_model_broad_peak_45	3.14797
chr1	35394867	35395623	suz12_no_model_broad_peak_46	1.93909
chr1	36173298	36173779	suz12_no_model_broad_peak_47	4.26117
chr1	37499550	37500005	suz12_no_model_broad_peak_48	2.14882
chr1	38099256	38099864	suz12_no_model_broad_peak_49	1.74766
chr1	38509906	38512297	suz12_no_model_broad_peak_50	2.642
chr1	39269774	39270213	suz12_no_model_broad_peak_51	2.23909
chr1	39546810	39547365	suz12_no_model_broad_peak_52	2.3023
chr1	41327255	41327645	suz12_no_model_broad_peak_53	2.13206
chr1	41827239	41827771	suz12_no_model_broad_peak_54	2.65805
chr1	41847411	41848952	suz12_no_model_broad_peak_55	2.89986
chr1	43996701	43997054	suz12_no_model_broad_peak_56	3.10987
chr1	44870938	44874760	suz12_no_model_broad_peak_57	2.55471
chr1	44883240	44883786	suz12_no_model_broad_peak_58	3.07429
chr1	46913408	46914564	suz12_no_model_broad_peak_59	3.35787
chr1	46932148	46932429	suz12_no_model_broad_peak_60	2.76488
chr1	46954925	46957098	suz12_no_model_broad_peak_61	2.88983
chr1	47690438	47691844	suz12_no_model_broad_peak_62	3.05972
chr1	47695391	47698392	suz12_no_model_broad_peak_63	2.76909
chr1	47903796	47904548	suz12_no_model_broad_peak_64	2.86146
chr1	47910603	47911132	suz12_no_model_broad_peak_65	3.84665
chr1	47973678	47974320	suz12_no_model_broad_peak_66	3.19031
chr1	48174527	48175855	suz12_no_model_broad_peak_67	2.94487
chr1	51443663	51444296	suz12_no_model_broad_peak_68	3.11251
chr1	52608026	52608460	suz12_no_model_broad_peak_69	2.68021
chr1	53098697	53099326	suz12_no_model_broad_peak_70	2.52624
chr1	56943261	56943642	suz12_no_model_broad_peak_71	3.07222
chr1	57044380	57044981	suz12_no_model_broad_peak_72	2.5547
chr1	57110843	57111118	suz12_no_model_broad_peak_73	3.70968
chr1	61547907	61549678	suz12_no_model_broad_peak_74	2.64251
chr1	63785407	63786211	suz12_no_model_broad_peak_75	4.27128
chr1	64935928	64936652	suz12_no_model_broad_peak_76	3.45772
chr1	65210527	65210986	suz12_no_model_broad_peak_77	3.95354
chr1	65468616	65469189	suz12_no_model_broad_peak_78	2.90082
chr1	67773201	67773578	suz12_no_model_broad_peak_79	3.79415
chr1	68298363	68298980	suz12_no_model_broad_peak_80	2.73143
chr1	68696669	68698342	suz12_no_model_broad_peak_81	2.57601
chr1	71512787	71513317	suz12_no_model_broad_peak_82	1.90708
chr1	72748674	72749369	suz12_no_model_broad_peak_83	3.21059
chr1	75601031	75601309	suz12_no_model_broad_peak_84	2.54778
chr1	75601929	75602251	suz12_no_model_broad_peak_85	2.69418
chr1	76081190	76081952	suz12_no_model_broad_peak_86	4.23745
chr1	77334190	77334546	suz12_no_model_broad_peak_87	3.56029
chr1	78511396	78511910	suz12_no_model_broad_peak_88	3.27282
chr1	85665574	85666773	suz12_no_model_broad_peak_89	3.27576
chr1	85667384	85667697	suz12_no_model_broad_peak_90	3.23585
chr1	85930471	85930857	suz12_no_model_broad_peak_91	3.47973
chr1	86046565	86046751	suz12_no_model_broad_peak_92	2.36974
chr1	91869305	91869813	suz12_no_model_broad_peak_93	2.50383
chr1	93913464	93915014	suz12_no_model_broad_peak_94	2.59475
chr1	94146324	94147509	suz12_no_model_broad_peak_95	2.17779
chr1	94712950	94713341	suz12_no_model_broad_peak_96	1.95396
chr1	101005324	101005672	suz12_no_model_broad_peak_97	2.24933
chr1	107683685	107683940	suz12_no_model_broad_peak_98	2.21528
chr1	108507175	108508202	suz12_no_model_broad_peak_99	3.98347
chr1	109655797	109656292	suz12_no_model_broad_peak_100	2.37484
chr1	109939913	109940500	suz12_no_model_broad_peak_101	3.02227
chr1	110611250	110613251	suz12_no_model_broad_peak_102	3.32258
chr1	110626659	110627414	suz12_no_model_broad_peak_103	3.19655
chr1	111149084	111150503	suz12_no_model_broad_peak_104	3.59055
chr1	112532030	112532704	suz12_no_model_broad_peak_105	2.15736
chr1	114695245	114695594	suz12_no_model_broad_peak_106	1.7756
chr1	116380706	116380964	suz12_no_model_broad_peak_107	2.6161
chr1	116381854	116382637	suz12_no_model_broad_peak_108	2.14614
chr1	117452557	117453206	suz12_no_model_broad_peak_109	2.59889
chr1	118149130	118149777	suz12_no_model_broad_peak_110	2.66436
chr1	119549137	119549281	suz12_no_model_broad_peak_111	2.29418
chr1	121136799	121139342	suz12_no_model_broad_peak_112	3.13847
chr1	145039492	145040090	suz12_no_model_broad_peak_113	2.90163
chr1	145139837	145139981	suz12_no_model_broad_peak_114	3.19932
chr1	145979150	145979831	suz12_no_model_broad_peak_115	2.45092
chr1	148853234	148857123	suz12_no_model_broad_peak_116	3.21959
chr1	149718599	149719476	suz12_no_model_broad_peak_117	5.35805
chr1	151810923	151811414	suz12_no_model_broad_peak_118	4.09512
chr1	153233399	153234167	suz12_no_model_broad_peak_119	3.21796
chr1	153651101	153652630	suz12_no_model_broad_peak_120	3.15595
chr1	154473987	154474988	suz12_no_model_broad_peak_121	2.60709
chr1	155051415	155055403	suz12_no_model_broad_peak_122	4.01433
chr1	155098995	155100681	suz12_no_model_broad_peak_123	4.09773
chr1	156405445	156408124	suz12_no_model_broad_peak_124	3.52268
chr1	156594037	156595549	suz12_no_model_broad_peak_125	3.23438
chr1	156862495	156862872	suz12_no_model_broad_peak_126	2.87869
chr1	157015321	157016227	suz12_no_model_broad_peak_127	2.74545
chr1	159915237	159915639	suz12_no_model_broad_peak_128	2.47003
chr1	160951589	160951791	suz12_no_model_broad_peak_129	2.39534
chr1	168105892	168106137	suz12_no_model_broad_peak_130	2.20235
chr1	178063179	178063408	suz12_no_model_broad_peak_131	2.54513
chr1	180198550	180198948	suz12_no_model_broad_peak_132	2.80813
chr1	180203430	180204515	suz12_no_model_broad_peak_133	3.17629
chr1	180881344	180882816	suz12_no_model_broad_peak_134	3.33192
chr1	181286674	181287060	suz12_no_model_broad_peak_135	2.89679
chr1	184006498	184006874	suz12_no_model_broad_peak_136	3.27185
chr1	184355618	184357626	suz12_no_model_broad_peak_137	2.82581
chr1	197884954	197885436	suz12_no_model_broad_peak_138	1.90026
chr1	197886760	197888126	suz12_no_model_broad_peak_139	2.23646
chr1	200004335	200005602	suz12_no_model_broad_peak_140	2.18441
chr1	200007137	200009221	suz12_no_model_broad_peak_141	2.41766
chr1	200842864	200843267	suz12_no_model_broad_peak_142	2.68377
chr1	201507780	201509228	suz12_no_model_broad_peak_143	2.14917
chr1	201709056	201709556	suz12_no_model_broad_peak_144	2.50062
chr1	202162823	202163421	suz12_no_model_broad_peak_145	2.32155
chr1	202612088	202612675	suz12_no_model_broad_peak_146	1.92823
chr1	202776366	202777757	suz12_no_model_broad_peak_147	3.14751
chr1	202830795	202831149	suz12_no_model_broad_peak_148	2.44973
chr1	203598284	203598475	suz12_no_model_broad_peak_149	1.98005
chr1	204042445	204043120	suz12_no_model_broad_peak_150	2.36532
chr1	205197134	205197417	suz12_no_model_broad_peak_151	3.1434
chr1	205290157	205290768	suz12_no_model_broad_peak_152	3.34111
chr1	205425054	205426415	suz12_no_model_broad_peak_153	3.19857
chr1	205538083	205538538	suz12_no_model_broad_peak_154	3.10153
chr1	208132413	208132899	suz12_no_model_broad_peak_155	2.72572
chr1	208416542	208417887	suz12_no_model_broad_peak_156	2.6969
chr1	210406013	210407463	suz12_no_model_broad_peak_157	2.56733
chr1	210424567	210425188	suz12_no_model_broad_peak_158	2.78848
chr1	218337024	218339271	suz12_no_model_broad_peak_159	2.44007
chr1	218519271	218519512	suz12_no_model_broad_peak_160	1.67353
chr1	220100863	220101296	suz12_no_model_broad_peak_161	2.83847
chr1	220701065	220702002	suz12_no_model_broad_peak_162	2.39698
chr1	221052177	221053707	suz12_no_model_broad_peak_163	2.59617
chr1	223537348	223538389	suz12_no_model_broad_peak_164	2.8621
chr1	223743898	223744184	suz12_no_model_broad_peak_165	2.28853
chr1	224803964	224804485	suz12_no_model_broad_peak_166	2.97034
chr1	225840212	225841359	suz12_no_model_broad_peak_167	3.82696
chr1	226735718	226737477	suz12_no_model_broad_peak_168	2.61135
chr1	228134637	228136025	suz12_no_model_broad_peak_169	3.27992
chr1	228604357	228604515	suz12_no_model_broad_peak_170	2.20804
chr1	230561207	230562071	suz12_no_model_broad_peak_171	2.65259
chr1	231175865	231176553	suz12_no_model_broad_peak_172	2.36305
chr1	231298170	231298329	suz12_no_model_broad_peak_173	2.6205
chr1	232765006	232765514	suz12_no_model_broad_peak_174	2.71077
chr1	235811979	235812350	suz12_no_model_broad_peak_175	2.77772
chr1	235812953	235814823	suz12_no_model_broad_peak_176	2.53759
chr1	245318270	245318897	suz12_no_model_broad_peak_177	3.17318
chr10	8076489	8077164	suz12_no_model_broad_peak_178	2.79398
chr10	8079397	8079683	suz12_no_model_broad_peak_179	2.27812
chr10	11059501	11060657	suz12_no_model_broad_peak_180	2.70884
chr10	13569835	13571808	suz12_no_model_broad_peak_181	3.54393
chr10	15412350	15413267	suz12_no_model_broad_peak_182	3.33349
chr10	16563536	16563693	suz12_no_model_broad_peak_183	3.06082
chr10	17495252	17496649	suz12_no_model_broad_peak_184	4.12335
chr10	20105463	20105607	suz12_no_model_broad_peak_185	3.66562
chr10	21805502	21806230	suz12_no_model_broad_peak_186	3.92554
chr10	21807151	21807656	suz12_no_model_broad_peak_187	3.08106
chr10	21815971	21817117	suz12_no_model_broad_peak_188	3.03795
chr10	22610350	22611681	suz12_no_model_broad_peak_189	2.31712
chr10	22624991	22625990	suz12_no_model_broad_peak_190	2.61025
chr10	22764687	22766087	suz12_no_model_broad_peak_191	2.3889
chr10	26505047	26505709	suz12_no_model_broad_peak_192	1.35637
chr10	26506370	26507100	suz12_no_model_broad_peak_193	2.15559
chr10	27547965	27548384	suz12_no_model_broad_peak_194	2.82711
chr10	28287213	28287364	suz12_no_model_broad_peak_195	3.69721
chr10	28966717	28967151	suz12_no_model_broad_peak_196	4.20726
chr10	35103608	35104039	suz12_no_model_broad_peak_197	3.78192
chr10	42672176	42673759	suz12_no_model_broad_peak_198	4.32182
chr10	42738428	42739144	suz12_no_model_broad_peak_199	9.4037
chr10	49731579	49732342	suz12_no_model_broad_peak_200	11.59
chr10	62703924	62704090	suz12_no_model_broad_peak_201	11.9769
chr10	64133365	64134308	suz12_no_model_broad_peak_202	6.34265
chr10	71813151	71813497	suz12_no_model_broad_peak_203	8.44698
chr10	72218321	72218537	suz12_no_model_broad_peak_204	1.83116
chr10	73724035	73724767	suz12_no_model_broad_peak_205	4.50911
chr10	73846993	73848151	suz12_no_model_broad_peak_206	3.07848
chr10	77054481	77054995	suz12_no_model_broad_peak_207	2.33718
chr10	77161021	77161716	suz12_no_model_broad_peak_208	1.17079
chr10	77168395	77168926	suz12_no_model_broad_peak_209	2.51191
chr10	79397122	79397585	suz12_no_model_broad_peak_210	2.34277
chr10	88124770	88126506	suz12_no_model_broad_peak_211	2.76621
chr10	88516875	88517167	suz12_no_model_broad_peak_212	2.77721
chr10	92617211	92618075	suz12_no_model_broad_peak_213	2.3576
chr10	94448842	94452410	suz12_no_model_broad_peak_214	2.6076
chr10	94459232	94459714	suz12_no_model_broad_peak_215	2.67195
chr10	94833933	94834154	suz12_no_model_broad_peak_216	1.3619
chr10	98945535	98945887	suz12_no_model_broad_peak_217	2.54419
chr10	99259234	99259621	suz12_no_model_broad_peak_218	2.84292
chr10	99790135	99790995	suz12_no_model_broad_peak_219	2.27346
chr10	101292698	101292937	suz12_no_model_broad_peak_220	3.39825
chr10	101293523	101296918	suz12_no_model_broad_peak_221	4.62385
chr10	102413326	102414894	suz12_no_model_broad_peak_222	4.15078
chr10	102475289	102475795	suz12_no_model_broad_peak_223	4.49136
chr10	102483809	102484244	suz12_no_model_broad_peak_224	5.41946
chr10	102489856	102490182	suz12_no_model_broad_peak_225	6.57099
chr10	102497173	102498156	suz12_no_model_broad_peak_226	4.90066
chr10	102499288	102500085	suz12_no_model_broad_peak_227	6.42738
chr10	102501151	102502505	suz12_no_model_broad_peak_228	3.35425
chr10	102504435	102506386	suz12_no_model_broad_peak_229	2.81511
chr10	102507009	102508915	suz12_no_model_broad_peak_230	3.32139
chr10	102586439	102589517	suz12_no_model_broad_peak_231	6.03463
chr10	102882526	102883347	suz12_no_model_broad_peak_232	2.60064
chr10	102891330	102891970	suz12_no_model_broad_peak_233	2.51331
chr10	102892552	102892696	suz12_no_model_broad_peak_234	2.4079
chr10	102893289	102894685	suz12_no_model_broad_peak_235	2.62658
chr10	102899254	102900057	suz12_no_model_broad_peak_236	2.74102
chr10	102982690	102983218	suz12_no_model_broad_peak_237	2.28285
chr10	102984185	102984964	suz12_no_model_broad_peak_238	2.85296
chr10	102985982	102986549	suz12_no_model_broad_peak_239	1.66949
chr10	102989151	102989589	suz12_no_model_broad_peak_240	2.39173
chr10	102996160	102996580	suz12_no_model_broad_peak_241	2.59205
chr10	103044042	103044544	suz12_no_model_broad_peak_242	2.01748
chr10	103051619	103052570	suz12_no_model_broad_peak_243	2.85969
chr10	103533184	103536057	suz12_no_model_broad_peak_244	2.94236
chr10	104168783	104169178	suz12_no_model_broad_peak_245	3.01143
chr10	105615026	105615246	suz12_no_model_broad_peak_246	2.65697
chr10	114709454	114712129	suz12_no_model_broad_peak_247	2.49399
chr10	115999066	115999365	suz12_no_model_broad_peak_248	2.7061
chr10	116527650	116528115	suz12_no_model_broad_peak_249	3.03788
chr10	118032498	118033919	suz12_no_model_broad_peak_250	1.68177
chr10	119312585	119312973	suz12_no_model_broad_peak_251	2.45189
chr10	122216324	122216712	suz12_no_model_broad_peak_252	3.03906
chr10	124909538	124910211	suz12_no_model_broad_peak_253	2.29647
chr10	125851459	125853707	suz12_no_model_broad_peak_254	2.37066
chr10	126136378	126139039	suz12_no_model_broad_peak_255	2.48754
chr10	126846420	126849709	suz12_no_model_broad_peak_256	2.63367
chr10	135138798	135139900	suz12_no_model_broad_peak_257	2.96039
chr11	555489	556498	suz12_no_model_broad_peak_258	3.46722
chr11	829605	830231	suz12_no_model_broad_peak_259	4.30836
chr11	1592545	1593002	suz12_no_model_broad_peak_260	3.89727
chr11	2159001	2159890	suz12_no_model_broad_peak_261	3.59628
chr11	2165273	2165706	suz12_no_model_broad_peak_262	4.808
chr11	2905154	2906908	suz12_no_model_broad_peak_263	2.73109
chr11	6280914	6281193	suz12_no_model_broad_peak_264	2.14139
chr11	6676621	6677422	suz12_no_model_broad_peak_265	3.24488
chr11	8040898	8041675	suz12_no_model_broad_peak_266	2.95682
chr11	8284279	8285160	suz12_no_model_broad_peak_267	3.20689
chr11	8289640	8290464	suz12_no_model_broad_peak_268	3.27743
chr11	8891974	8892726	suz12_no_model_broad_peak_269	3.16463
chr11	9025064	9026190	suz12_no_model_broad_peak_270	2.53947
chr11	9112466	9113561	suz12_no_model_broad_peak_271	3.25082
chr11	10316069	10316485	suz12_no_model_broad_peak_272	2.57088
chr11	10327368	10327813	suz12_no_model_broad_peak_273	3.57504
chr11	10952394	10953316	suz12_no_model_broad_peak_274	2.49091
chr11	12695939	12697244	suz12_no_model_broad_peak_275	2.59427
chr11	13986081	13986411	suz12_no_model_broad_peak_276	2.86831
chr11	14665672	14666677	suz12_no_model_broad_peak_277	2.82995
chr11	16625980	16627874	suz12_no_model_broad_peak_278	2.98542
chr11	16634725	16635316	suz12_no_model_broad_peak_279	2.70512
chr11	17035225	17036666	suz12_no_model_broad_peak_280	2.36616
chr11	19734623	19735217	suz12_no_model_broad_peak_281	2.17734
chr11	20183411	20183682	suz12_no_model_broad_peak_282	3.98219
chr11	30607043	30607598	suz12_no_model_broad_peak_283	2.29656
chr11	31834604	31836315	suz12_no_model_broad_peak_284	3.15122
chr11	31837033	31837550	suz12_no_model_broad_peak_285	4.40245
chr11	35440223	35441853	suz12_no_model_broad_peak_286	3.466
chr11	36397628	36399130	suz12_no_model_broad_peak_287	3.56924
chr11	43602984	43603272	suz12_no_model_broad_peak_288	2.15202
chr11	43963804	43965569	suz12_no_model_broad_peak_289	2.64727
chr11	44327387	44328038	suz12_no_model_broad_peak_290	3.54013
chr11	44331022	44331457	suz12_no_model_broad_peak_291	2.74427
chr11	44748596	44748797	suz12_no_model_broad_peak_292	3.00447
chr11	44971875	44972041	suz12_no_model_broad_peak_293	2.61452
chr11	45944294	45945171	suz12_no_model_broad_peak_294	2.83656
chr11	46353535	46355247	suz12_no_model_broad_peak_295	2.78941
chr11	46938483	46940172	suz12_no_model_broad_peak_296	2.93046
chr11	48001643	48003216	suz12_no_model_broad_peak_297	4.36219
chr11	61275844	61276647	suz12_no_model_broad_peak_298	4.73283
chr11	61684594	61685368	suz12_no_model_broad_peak_299	5.38219
chr11	62609047	62609250	suz12_no_model_broad_peak_300	3.07352
chr11	62693439	62694124	suz12_no_model_broad_peak_301	2.51173
chr11	63803107	63803285	suz12_no_model_broad_peak_302	3.30857
chr11	64059196	64060082	suz12_no_model_broad_peak_303	2.7775
chr11	64066825	64068872	suz12_no_model_broad_peak_304	2.55487
chr11	64410538	64411228	suz12_no_model_broad_peak_305	2.63093
chr11	65325224	65325931	suz12_no_model_broad_peak_306	2.93967
chr11	65553877	65555874	suz12_no_model_broad_peak_307	2.71265
chr11	66495106	66496250	suz12_no_model_broad_peak_308	3.02273
chr11	67140311	67141072	suz12_no_model_broad_peak_309	2.11647
chr11	67183027	67183250	suz12_no_model_broad_peak_310	4.04489
chr11	68622673	68622817	suz12_no_model_broad_peak_311	2.27577
chr11	69632537	69632738	suz12_no_model_broad_peak_312	3.21763
chr11	70962368	70964592	suz12_no_model_broad_peak_313	3.05876
chr11	72353310	72353712	suz12_no_model_broad_peak_314	2.97666
chr11	73019869	73020054	suz12_no_model_broad_peak_315	4.17471
chr11	75294596	75294740	suz12_no_model_broad_peak_316	2.40412
chr11	75378586	75380352	suz12_no_model_broad_peak_317	2.67899
chr11	75917237	75917998	suz12_no_model_broad_peak_318	2.4682
chr11	75920370	75921237	suz12_no_model_broad_peak_319	2.46439
chr11	76494489	76494789	suz12_no_model_broad_peak_320	2.97482
chr11	79148551	79152193	suz12_no_model_broad_peak_321	2.72968
chr11	82443091	82444929	suz12_no_model_broad_peak_322	2.68963
chr11	85522064	85522475	suz12_no_model_broad_peak_323	2.92373
chr11	94473852	94474228	suz12_no_model_broad_peak_324	5.58754
chr11	94501647	94501866	suz12_no_model_broad_peak_325	6.0927
chr11	94963265	94964318	suz12_no_model_broad_peak_326	4.41186
chr11	94965183	94965604	suz12_no_model_broad_peak_327	4.30955
chr11	100997821	100998344	suz12_no_model_broad_peak_328	4.21512
chr11	101980900	101981656	suz12_no_model_broad_peak_329	3.34512
chr11	107461936	107462749	suz12_no_model_broad_peak_330	3.54276
chr11	110582547	110583533	suz12_no_model_broad_peak_331	2.7525
chr11	111411240	111412545	suz12_no_model_broad_peak_332	2.53805
chr11	112831957	112833576	suz12_no_model_broad_peak_333	2.79677
chr11	113930306	113932313	suz12_no_model_broad_peak_334	2.55616
chr11	117186639	117186928	suz12_no_model_broad_peak_335	4.60305
chr11	117747166	117747332	suz12_no_model_broad_peak_336	3.07158
chr11	118016387	118016537	suz12_no_model_broad_peak_337	4.60906
chr11	118022988	118024406	suz12_no_model_broad_peak_338	2.42851
chr11	118478730	118479178	suz12_no_model_broad_peak_339	2.22627
chr11	118479799	118481787	suz12_no_model_broad_peak_340	2.69204
chr11	119019943	119020362	suz12_no_model_broad_peak_341	2.19354
chr11	119211003	119211851	suz12_no_model_broad_peak_342	2.34479
chr11	119455417	119455700	suz12_no_model_broad_peak_343	1.28626
chr11	123065972	123066443	suz12_no_model_broad_peak_344	1.7577
chr11	124709140	124710430	suz12_no_model_broad_peak_345	1.81169
chr11	125034195	125036555	suz12_no_model_broad_peak_346	3.09066
chr11	128555495	128556342	suz12_no_model_broad_peak_347	2.85049
chr11	128760431	128760953	suz12_no_model_broad_peak_348	2.8572
chr11	129148476	129149860	suz12_no_model_broad_peak_349	2.8243
chr11	129245583	129245946	suz12_no_model_broad_peak_350	3.347
chr11	130029545	130030039	suz12_no_model_broad_peak_351	3.22235
chr11	130297903	130298455	suz12_no_model_broad_peak_352	2.62712
chr11	134145625	134147448	suz12_no_model_broad_peak_353	2.60866
chr12	569275	569819	suz12_no_model_broad_peak_354	2.30443
chr12	2161713	2163481	suz12_no_model_broad_peak_355	3.17077
chr12	3068591	3068737	suz12_no_model_broad_peak_356	3.85802
chr12	4377887	4379016	suz12_no_model_broad_peak_357	3.19431
chr12	5018858	5019361	suz12_no_model_broad_peak_358	3.56009
chr12	5541060	5541359	suz12_no_model_broad_peak_359	3.11297
chr12	6054196	6054539	suz12_no_model_broad_peak_360	2.01946
chr12	6309355	6310404	suz12_no_model_broad_peak_361	2.89744
chr12	6808976	6809981	suz12_no_model_broad_peak_362	2.29676
chr12	6937307	6938564	suz12_no_model_broad_peak_363	2.37703
chr12	8851200	8851375	suz12_no_model_broad_peak_364	3.1178
chr12	10365706	10366110	suz12_no_model_broad_peak_365	2.85406
chr12	12419230	12420080	suz12_no_model_broad_peak_366	2.5555
chr12	14134530	14134993	suz12_no_model_broad_peak_367	2.61234
chr12	22487251	22488140	suz12_no_model_broad_peak_368	2.38538
chr12	24714926	24717340	suz12_no_model_broad_peak_369	3.23866
chr12	26110942	26113021	suz12_no_model_broad_peak_370	2.3185
chr12	26275089	26279607	suz12_no_model_broad_peak_371	2.94691
chr12	26348251	26349072	suz12_no_model_broad_peak_372	2.71007
chr12	28123190	28123996	suz12_no_model_broad_peak_373	2.08756
chr12	40618343	40618631	suz12_no_model_broad_peak_374	2.83383
chr12	41582160	41582449	suz12_no_model_broad_peak_375	2.16589
chr12	42877601	42878081	suz12_no_model_broad_peak_376	2.46829
chr12	42982758	42984359	suz12_no_model_broad_peak_377	2.15755
chr12	45269381	45269962	suz12_no_model_broad_peak_378	2.89538
chr12	47473160	47473647	suz12_no_model_broad_peak_379	3.26848
chr12	48395277	48398433	suz12_no_model_broad_peak_380	4.01711
chr12	49182617	49183221	suz12_no_model_broad_peak_381	4.10451
chr12	49365246	49365534	suz12_no_model_broad_peak_382	3.57194
chr12	49372251	49372483	suz12_no_model_broad_peak_383	4.63505
chr12	49375024	49375250	suz12_no_model_broad_peak_384	3.476
chr12	49483964	49484288	suz12_no_model_broad_peak_385	2.54433
chr12	49738943	49740439	suz12_no_model_broad_peak_386	3.28847
chr12	49931253	49932519	suz12_no_model_broad_peak_387	3.01796
chr12	50354678	50355092	suz12_no_model_broad_peak_388	1.4134
chr12	52208291	52208453	suz12_no_model_broad_peak_389	2.78692
chr12	52400314	52401709	suz12_no_model_broad_peak_390	2.3635
chr12	54088198	54089675	suz12_no_model_broad_peak_391	2.84616
chr12	54090490	54091326	suz12_no_model_broad_peak_392	3.88773
chr12	54321600	54322680	suz12_no_model_broad_peak_393	2.80547
chr12	54324492	54324995	suz12_no_model_broad_peak_394	2.5025
chr12	54344932	54346048	suz12_no_model_broad_peak_395	4.49826
chr12	54346718	54347440	suz12_no_model_broad_peak_396	2.1786
chr12	54349999	54350323	suz12_no_model_broad_peak_397	2.83615
chr12	54354632	54355135	suz12_no_model_broad_peak_398	3.34033
chr12	54359429	54360988	suz12_no_model_broad_peak_399	2.79938
chr12	54367725	54368194	suz12_no_model_broad_peak_400	2.45033
chr12	54377764	54378111	suz12_no_model_broad_peak_401	3.12327
chr12	54379519	54380766	suz12_no_model_broad_peak_402	3.37427
chr12	54387954	54391553	suz12_no_model_broad_peak_403	3.08016
chr12	54392267	54394771	suz12_no_model_broad_peak_404	3.19909
chr12	54398918	54399374	suz12_no_model_broad_peak_405	2.75877
chr12	54402564	54403495	suz12_no_model_broad_peak_406	3.02326
chr12	54404196	54404671	suz12_no_model_broad_peak_407	2.42439
chr12	54408197	54409146	suz12_no_model_broad_peak_408	2.2243
chr12	54410065	54410456	suz12_no_model_broad_peak_409	2.46179
chr12	54428008	54428520	suz12_no_model_broad_peak_410	2.88285
chr12	54440804	54441309	suz12_no_model_broad_peak_411	2.1063
chr12	54812385	54813376	suz12_no_model_broad_peak_412	2.65371
chr12	57610157	57611139	suz12_no_model_broad_peak_413	2.44012
chr12	57614107	57615246	suz12_no_model_broad_peak_414	2.89489
chr12	57635495	57635748	suz12_no_model_broad_peak_415	2.31048
chr12	58014838	58015329	suz12_no_model_broad_peak_416	2.46423
chr12	58159182	58159578	suz12_no_model_broad_peak_417	1.52483
chr12	58246286	58246760	suz12_no_model_broad_peak_418	1.99291
chr12	58259030	58259258	suz12_no_model_broad_peak_419	3.10408
chr12	62584839	62585720	suz12_no_model_broad_peak_420	2.22496
chr12	65174317	65175260	suz12_no_model_broad_peak_421	3.05404
chr12	65672524	65673276	suz12_no_model_broad_peak_422	2.67839
chr12	66217324	66220778	suz12_no_model_broad_peak_423	2.60953
chr12	67462206	67463656	suz12_no_model_broad_peak_424	2.61365
chr12	72665624	72666039	suz12_no_model_broad_peak_425	3.62036
chr12	89744815	89747113	suz12_no_model_broad_peak_426	2.43181
chr12	93966786	93966930	suz12_no_model_broad_peak_427	2.8558
chr12	96184118	96185240	suz12_no_model_broad_peak_428	2.64144
chr12	106532296	106533548	suz12_no_model_broad_peak_429	2.65062
chr12	106976468	106977016	suz12_no_model_broad_peak_430	2.41481
chr12	106979260	106980179	suz12_no_model_broad_peak_431	2.43326
chr12	109747384	109747755	suz12_no_model_broad_peak_432	2.12449
chr12	110152053	110152447	suz12_no_model_broad_peak_433	3.15856
chr12	111471173	111473800	suz12_no_model_broad_peak_434	2.83079
chr12	114843320	114843580	suz12_no_model_broad_peak_435	3.15245
chr12	116714094	116714591	suz12_no_model_broad_peak_436	1.96231
chr12	117318554	117319491	suz12_no_model_broad_peak_437	2.50029
chr12	118540928	118541527	suz12_no_model_broad_peak_438	1.91945
chr12	120805986	120807605	suz12_no_model_broad_peak_439	2.60262
chr12	122459442	122461733	suz12_no_model_broad_peak_440	3.13755
chr12	122687623	122689101	suz12_no_model_broad_peak_441	2.66351
chr12	123320078	123320980	suz12_no_model_broad_peak_442	3.38315
chr12	124779677	124780283	suz12_no_model_broad_peak_443	5.50254
chr12	125670658	125671892	suz12_no_model_broad_peak_444	3.4413
chr12	127650503	127650821	suz12_no_model_broad_peak_445	2.51317
chr12	132312987	132313761	suz12_no_model_broad_peak_446	2.26572
chr13	20806079	20806541	suz12_no_model_broad_peak_447	2.06589
chr13	22248692	22249812	suz12_no_model_broad_peak_448	2.28842
chr13	24477488	24477836	suz12_no_model_broad_peak_449	2.80883
chr13	24734999	24735549	suz12_no_model_broad_peak_450	1.54145
chr13	25254514	25254946	suz12_no_model_broad_peak_451	2.20635
chr13	25745071	25746193	suz12_no_model_broad_peak_452	3.16739
chr13	25945974	25946370	suz12_no_model_broad_peak_453	2.03938
chr13	28363856	28364431	suz12_no_model_broad_peak_454	3.39693
chr13	28494813	28495806	suz12_no_model_broad_peak_455	3.41586
chr13	28540123	28542939	suz12_no_model_broad_peak_456	3.70963
chr13	28673851	28674804	suz12_no_model_broad_peak_457	3.63523
chr13	29068465	29070075	suz12_no_model_broad_peak_458	3.96578
chr13	29106628	29106934	suz12_no_model_broad_peak_459	2.89741
chr13	29394130	29394658	suz12_no_model_broad_peak_460	2.34876
chr13	37005594	37005809	suz12_no_model_broad_peak_461	1.88356
chr13	37493969	37494525	suz12_no_model_broad_peak_462	3.16943
chr13	46961193	46961598	suz12_no_model_broad_peak_463	1.99488
chr13	50704255	50704906	suz12_no_model_broad_peak_464	2.53242
chr13	50706511	50706994	suz12_no_model_broad_peak_465	2.54257
chr13	73633665	73634481	suz12_no_model_broad_peak_466	2.94674
chr13	79176021	79177500	suz12_no_model_broad_peak_467	2.90688
chr13	96742543	96743759	suz12_no_model_broad_peak_468	2.82151
chr13	98795893	98796854	suz12_no_model_broad_peak_469	2.13638
chr13	99738814	99739223	suz12_no_model_broad_peak_470	2.04445
chr13	100620047	100620246	suz12_no_model_broad_peak_471	2.33151
chr13	100621029	100621293	suz12_no_model_broad_peak_472	2.05748
chr13	100622133	100623082	suz12_no_model_broad_peak_473	2.37065
chr13	100632589	100634139	suz12_no_model_broad_peak_474	2.33308
chr13	111766341	111768535	suz12_no_model_broad_peak_475	2.67079
chr13	114462252	114462563	suz12_no_model_broad_peak_476	1.94852
chr13	114566594	114567153	suz12_no_model_broad_peak_477	2.58046
chr14	33402997	33404234	suz12_no_model_broad_peak_478	2.74356
chr14	33408060	33409083	suz12_no_model_broad_peak_479	3.04553
chr14	35015974	35016126	suz12_no_model_broad_peak_480	2.31715
chr14	36002543	36002787	suz12_no_model_broad_peak_481	2.63329
chr14	51027192	51027481	suz12_no_model_broad_peak_482	3.10206
chr14	51338689	51338968	suz12_no_model_broad_peak_483	2.50582
chr14	52780734	52781913	suz12_no_model_broad_peak_484	2.26673
chr14	54420391	54421523	suz12_no_model_broad_peak_485	1.54837
chr14	56585486	56586852	suz12_no_model_broad_peak_486	2.52379
chr14	60337034	60337635	suz12_no_model_broad_peak_487	2.37071
chr14	60952420	60952772	suz12_no_model_broad_peak_488	2.08181
chr14	60975532	60976472	suz12_no_model_broad_peak_489	3.21625
chr14	60981688	60981854	suz12_no_model_broad_peak_490	2.46841
chr14	61114015	61116406	suz12_no_model_broad_peak_491	2.70271
chr14	61118663	61119368	suz12_no_model_broad_peak_492	2.27609
chr14	61188853	61189517	suz12_no_model_broad_peak_493	2.40772
chr14	61190253	61190857	suz12_no_model_broad_peak_494	2.12485
chr14	62279462	62280009	suz12_no_model_broad_peak_495	1.98565
chr14	65170246	65171958	suz12_no_model_broad_peak_496	2.56997
chr14	67981886	67982331	suz12_no_model_broad_peak_497	2.9044
chr14	67999439	68000435	suz12_no_model_broad_peak_498	2.69588
chr14	69444986	69446882	suz12_no_model_broad_peak_499	2.30342
chr14	69726388	69727911	suz12_no_model_broad_peak_500	2.69222
chr14	70039657	70041304	suz12_no_model_broad_peak_501	2.65628
chr14	70346178	70346363	suz12_no_model_broad_peak_502	2.3405
chr14	73703447	73706638	suz12_no_model_broad_peak_503	2.64707
chr14	74706791	74709711	suz12_no_model_broad_peak_504	2.75967
chr14	74724603	74725244	suz12_no_model_broad_peak_505	2.85516
chr14	75743548	75744586	suz12_no_model_broad_peak_506	2.52239
chr14	76605027	76605408	suz12_no_model_broad_peak_507	2.29127
chr14	77606228	77606780	suz12_no_model_broad_peak_508	4.1294
chr14	77607579	77608263	suz12_no_model_broad_peak_509	3.55795
chr14	81901659	81902906	suz12_no_model_broad_peak_510	2.60126
chr14	89020567	89021644	suz12_no_model_broad_peak_511	3.16872
chr14	90527048	90529117	suz12_no_model_broad_peak_512	3.65194
chr14	92040012	92040745	suz12_no_model_broad_peak_513	4.41329
chr14	92789094	92790605	suz12_no_model_broad_peak_514	3.41146
chr14	94640714	94641038	suz12_no_model_broad_peak_515	2.44823
chr14	95236014	95236882	suz12_no_model_broad_peak_516	3.80108
chr14	96505680	96505946	suz12_no_model_broad_peak_517	2.85357
chr14	99736061	99738149	suz12_no_model_broad_peak_518	2.8095
chr14	100259620	100260287	suz12_no_model_broad_peak_519	2.61714
chr14	100438083	100438522	suz12_no_model_broad_peak_520	2.5093
chr14	101034040	101035074	suz12_no_model_broad_peak_521	2.75153
chr14	101925641	101925960	suz12_no_model_broad_peak_522	2.28504
chr14	102247581	102248342	suz12_no_model_broad_peak_523	3.25922
chr14	103010978	103011568	suz12_no_model_broad_peak_524	2.43497
chr14	103389334	103390153	suz12_no_model_broad_peak_525	2.71711
chr14	103395619	103396596	suz12_no_model_broad_peak_526	1.96336
chr14	103987981	103989327	suz12_no_model_broad_peak_527	4.02988
chr14	104602486	104603251	suz12_no_model_broad_peak_528	3.43854
chr14	104604290	104605482	suz12_no_model_broad_peak_529	4.12833
chr14	105330795	105332387	suz12_no_model_broad_peak_530	4.72369
chr14	105444310	105444836	suz12_no_model_broad_peak_531	3.55778
chr14	105634343	105635463	suz12_no_model_broad_peak_532	3.01257
chr14	105941153	105942008	suz12_no_model_broad_peak_533	2.99868
chr14	105943762	105944792	suz12_no_model_broad_peak_534	2.51775
chr14	105992407	105994405	suz12_no_model_broad_peak_535	2.44519
chr15	23158156	23158684	suz12_no_model_broad_peak_536	2.95751
chr15	29033860	29034352	suz12_no_model_broad_peak_537	2.68358
chr15	30487837	30488639	suz12_no_model_broad_peak_538	3.26164
chr15	32635068	32635472	suz12_no_model_broad_peak_539	3.02495
chr15	33009563	33009812	suz12_no_model_broad_peak_540	1.60086
chr15	37179234	37179780	suz12_no_model_broad_peak_541	2.16288
chr15	40211429	40212421	suz12_no_model_broad_peak_542	2.51366
chr15	40545101	40545245	suz12_no_model_broad_peak_543	3.25335
chr15	40728467	40729220	suz12_no_model_broad_peak_544	2.58217
chr15	41218220	41220554	suz12_no_model_broad_peak_545	2.38987
chr15	41221556	41222823	suz12_no_model_broad_peak_546	2.61891
chr15	41786102	41787582	suz12_no_model_broad_peak_547	2.35699
chr15	41851313	41851463	suz12_no_model_broad_peak_548	2.16174
chr15	45427601	45427870	suz12_no_model_broad_peak_549	3.08714
chr15	51385922	51387070	suz12_no_model_broad_peak_550	3.09773
chr15	53087527	53088182	suz12_no_model_broad_peak_551	2.48882
chr15	53090038	53090623	suz12_no_model_broad_peak_552	2.83925
chr15	53097421	53097981	suz12_no_model_broad_peak_553	2.99581
chr15	55879882	55880978	suz12_no_model_broad_peak_554	2.68472
chr15	56034662	56035327	suz12_no_model_broad_peak_555	2.93744
chr15	57668668	57669063	suz12_no_model_broad_peak_556	2.08365
chr15	60288834	60289195	suz12_no_model_broad_peak_557	2.2447
chr15	61520407	61520914	suz12_no_model_broad_peak_558	2.67809
chr15	62359172	62360008	suz12_no_model_broad_peak_559	2.20288
chr15	62456654	62457172	suz12_no_model_broad_peak_560	2.32129
chr15	63334783	63335192	suz12_no_model_broad_peak_561	2.84747
chr15	65067107	65067783	suz12_no_model_broad_peak_562	2.09744
chr15	65588468	65588697	suz12_no_model_broad_peak_563	2.99079
chr15	65647845	65648032	suz12_no_model_broad_peak_564	3.31384
chr15	65669806	65670503	suz12_no_model_broad_peak_565	3.55212
chr15	66544650	66546905	suz12_no_model_broad_peak_566	2.73094
chr15	66994717	66996713	suz12_no_model_broad_peak_567	3.23194
chr15	67134382	67135365	suz12_no_model_broad_peak_568	3.34455
chr15	68115388	68116402	suz12_no_model_broad_peak_569	3.57296
chr15	68870474	68872536	suz12_no_model_broad_peak_570	2.59395
chr15	69591556	69591988	suz12_no_model_broad_peak_571	3.07246
chr15	74045301	74045491	suz12_no_model_broad_peak_572	2.63106
chr15	74219607	74220106	suz12_no_model_broad_peak_573	3.24163
chr15	74420144	74422801	suz12_no_model_broad_peak_574	2.83635
chr15	74658464	74658692	suz12_no_model_broad_peak_575	2.71904
chr15	75249266	75250188	suz12_no_model_broad_peak_576	2.58881
chr15	75250809	75252135	suz12_no_model_broad_peak_577	2.38289
chr15	75639295	75640657	suz12_no_model_broad_peak_578	3.28717
chr15	77924636	77925843	suz12_no_model_broad_peak_579	2.88502
chr15	78111634	78112254	suz12_no_model_broad_peak_580	2.70538
chr15	78912636	78913292	suz12_no_model_broad_peak_581	1.36602
chr15	79102528	79103571	suz12_no_model_broad_peak_582	3.02125
chr15	79383512	79383925	suz12_no_model_broad_peak_583	3.49395
chr15	79724219	79724846	suz12_no_model_broad_peak_584	3.07114
chr15	80543930	80544701	suz12_no_model_broad_peak_585	3.23428
chr15	80696111	80697253	suz12_no_model_broad_peak_586	4.18146
chr15	83621152	83621386	suz12_no_model_broad_peak_587	2.91762
chr15	88799639	88800076	suz12_no_model_broad_peak_588	7.78741
chr15	90039774	90039957	suz12_no_model_broad_peak_589	3.4951
chr15	90198212	90198739	suz12_no_model_broad_peak_590	2.60627
chr15	90455897	90456125	suz12_no_model_broad_peak_591	4.38448
chr15	91643428	91643757	suz12_no_model_broad_peak_592	2.99074
chr15	92396683	92397815	suz12_no_model_broad_peak_593	2.77196
chr15	93631352	93632956	suz12_no_model_broad_peak_594	3.19106
chr15	99192582	99193088	suz12_no_model_broad_peak_595	3.06884
chr15	100881465	100881783	suz12_no_model_broad_peak_596	3.82699
chr15	101419364	101419984	suz12_no_model_broad_peak_597	3.99915
chr16	204596	204891	suz12_no_model_broad_peak_598	3.29115
chr16	325306	325616	suz12_no_model_broad_peak_599	2.29234
chr16	1031392	1031833	suz12_no_model_broad_peak_600	2.05509
chr16	2076429	2077371	suz12_no_model_broad_peak_601	2.10103
chr16	2245350	2247379	suz12_no_model_broad_peak_602	2.68886
chr16	3086074	3087233	suz12_no_model_broad_peak_603	3.05765
chr16	3096421	3097146	suz12_no_model_broad_peak_604	4.48187
chr16	4365057	4366387	suz12_no_model_broad_peak_605	2.80394
chr16	19895814	19896186	suz12_no_model_broad_peak_606	1.83021
chr16	21675370	21675615	suz12_no_model_broad_peak_607	2.68974
chr16	28074498	28074981	suz12_no_model_broad_peak_608	2.79733
chr16	28634623	28634808	suz12_no_model_broad_peak_609	2.32833
chr16	31226674	31228201	suz12_no_model_broad_peak_610	2.98444
chr16	32095967	32097393	suz12_no_model_broad_peak_611	2.63259
chr16	32126752	32128120	suz12_no_model_broad_peak_612	2.49249
chr16	32490161	32490333	suz12_no_model_broad_peak_613	2.90827
chr16	32823069	32823350	suz12_no_model_broad_peak_614	2.71136
chr16	33039512	33040581	suz12_no_model_broad_peak_615	3.92961
chr16	33963062	33963267	suz12_no_model_broad_peak_616	2.79065
chr16	33965485	33965700	suz12_no_model_broad_peak_617	2.71715
chr16	49889457	49892306	suz12_no_model_broad_peak_618	3.20566
chr16	51184994	51185482	suz12_no_model_broad_peak_619	3.90918
chr16	56224634	56226334	suz12_no_model_broad_peak_620	3.53026
chr16	56228373	56228563	suz12_no_model_broad_peak_621	2.11713
chr16	56666018	56666877	suz12_no_model_broad_peak_622	2.78132
chr16	56668342	56669831	suz12_no_model_broad_peak_623	7.04466
chr16	56671968	56672522	suz12_no_model_broad_peak_624	5.67157
chr16	58059690	58060494	suz12_no_model_broad_peak_625	5.79558
chr16	58497244	58499021	suz12_no_model_broad_peak_626	6.94233
chr16	66583756	66584021	suz12_no_model_broad_peak_627	5.38325
chr16	66637898	66639644	suz12_no_model_broad_peak_628	6.25554
chr16	67428079	67428866	suz12_no_model_broad_peak_629	2.53699
chr16	67464375	67465451	suz12_no_model_broad_peak_630	3.47548
chr16	68678601	68678806	suz12_no_model_broad_peak_631	3.74027
chr16	69139590	69140703	suz12_no_model_broad_peak_632	3.78351
chr16	73098224	73099049	suz12_no_model_broad_peak_633	1.62239
chr16	75284640	75285716	suz12_no_model_broad_peak_634	3.00651
chr16	77822307	77822995	suz12_no_model_broad_peak_635	2.47738
chr16	80837697	80838642	suz12_no_model_broad_peak_636	1.45668
chr16	85203021	85203428	suz12_no_model_broad_peak_637	1.26568
chr16	85295823	85296007	suz12_no_model_broad_peak_638	1.2759
chr16	85495469	85496641	suz12_no_model_broad_peak_639	1.10535
chr16	86539210	86539384	suz12_no_model_broad_peak_640	1.24806
chr16	86542945	86543710	suz12_no_model_broad_peak_641	1.42737
chr16	88449773	88450154	suz12_no_model_broad_peak_642	2.80226
chr16	88463194	88463582	suz12_no_model_broad_peak_643	1.41285
chr16	88705633	88706289	suz12_no_model_broad_peak_644	1.84172
chr16	89989821	89990429	suz12_no_model_broad_peak_645	2.02521
chr17	881810	882077	suz12_no_model_broad_peak_646	2.4637
chr17	1162773	1163244	suz12_no_model_broad_peak_647	2.11178
chr17	1927772	1929513	suz12_no_model_broad_peak_648	3.0223
chr17	1953931	1954714	suz12_no_model_broad_peak_649	3.72852
chr17	2756649	2757469	suz12_no_model_broad_peak_650	3.12836
chr17	4402243	4402491	suz12_no_model_broad_peak_651	3.18201
chr17	4544092	4544802	suz12_no_model_broad_peak_652	2.6234
chr17	4642848	4643090	suz12_no_model_broad_peak_653	2.78883
chr17	5973307	5973662	suz12_no_model_broad_peak_654	2.16857
chr17	6458696	6459866	suz12_no_model_broad_peak_655	3.20624
chr17	7554389	7554998	suz12_no_model_broad_peak_656	2.40139
chr17	8532620	8533662	suz12_no_model_broad_peak_657	2.73535
chr17	8906431	8908045	suz12_no_model_broad_peak_658	2.83172
chr17	12568839	12568990	suz12_no_model_broad_peak_659	2.24303
chr17	15848324	15848977	suz12_no_model_broad_peak_660	2.90886
chr17	17398766	17400162	suz12_no_model_broad_peak_661	2.4961
chr17	18965370	18965544	suz12_no_model_broad_peak_662	2.98145
chr17	18967044	18967190	suz12_no_model_broad_peak_663	1.99345
chr17	19437477	19437703	suz12_no_model_broad_peak_664	2.76528
chr17	21280251	21280498	suz12_no_model_broad_peak_665	4.82185
chr17	29718393	29718910	suz12_no_model_broad_peak_666	3.42977
chr17	30592620	30594182	suz12_no_model_broad_peak_667	2.60062
chr17	31149565	31149872	suz12_no_model_broad_peak_668	2.52196
chr17	31254831	31255847	suz12_no_model_broad_peak_669	2.58159
chr17	31618659	31619399	suz12_no_model_broad_peak_670	2.96583
chr17	32906375	32907669	suz12_no_model_broad_peak_671	1.83904
chr17	33478065	33478306	suz12_no_model_broad_peak_672	3.0804
chr17	33700404	33701795	suz12_no_model_broad_peak_673	3.03798
chr17	35289445	35290202	suz12_no_model_broad_peak_674	2.5122
chr17	35290926	35291387	suz12_no_model_broad_peak_675	2.14129
chr17	35292363	35295612	suz12_no_model_broad_peak_676	2.58036
chr17	36101550	36104967	suz12_no_model_broad_peak_677	2.97874
chr17	36717815	36718166	suz12_no_model_broad_peak_678	2.00667
chr17	36728749	36729224	suz12_no_model_broad_peak_679	1.68358
chr17	36734371	36734856	suz12_no_model_broad_peak_680	2.90356
chr17	37755096	37756515	suz12_no_model_broad_peak_681	3.90467
chr17	37760522	37763600	suz12_no_model_broad_peak_682	2.76229
chr17	37783292	37783692	suz12_no_model_broad_peak_683	2.14039
chr17	37823885	37824784	suz12_no_model_broad_peak_684	2.4011
chr17	38599809	38600028	suz12_no_model_broad_peak_685	1.52453
chr17	39890347	39891027	suz12_no_model_broad_peak_686	2.35604
chr17	40573709	40575434	suz12_no_model_broad_peak_687	2.87946
chr17	41909714	41910796	suz12_no_model_broad_peak_688	2.43893
chr17	41984445	41985169	suz12_no_model_broad_peak_689	2.87731
chr17	42082074	42083936	suz12_no_model_broad_peak_690	2.79744
chr17	42836426	42836898	suz12_no_model_broad_peak_691	2.70416
chr17	42906656	42907568	suz12_no_model_broad_peak_692	2.50632
chr17	43037200	43037609	suz12_no_model_broad_peak_693	5.31959
chr17	43044342	43046208	suz12_no_model_broad_peak_694	2.97414
chr17	43860775	43862897	suz12_no_model_broad_peak_695	3.37881
chr17	44848589	44849504	suz12_no_model_broad_peak_696	2.51407
chr17	44896166	44897663	suz12_no_model_broad_peak_697	2.85022
chr17	45055724	45056713	suz12_no_model_broad_peak_698	5.33055
chr17	45928293	45928811	suz12_no_model_broad_peak_699	3.13301
chr17	46675337	46675488	suz12_no_model_broad_peak_700	4.4702
chr17	46690482	46691635	suz12_no_model_broad_peak_701	3.90041
chr17	46692586	46692993	suz12_no_model_broad_peak_702	4.5466
chr17	46702375	46704110	suz12_no_model_broad_peak_703	4.6713
chr17	46802306	46802876	suz12_no_model_broad_peak_704	4.5605
chr17	46826549	46827209	suz12_no_model_broad_peak_705	3.53539
chr17	46831488	46831875	suz12_no_model_broad_peak_706	2.95131
chr17	47072321	47076475	suz12_no_model_broad_peak_707	3.58406
chr17	47081167	47081529	suz12_no_model_broad_peak_708	3.13025
chr17	47574031	47575236	suz12_no_model_broad_peak_709	3.36098
chr17	48048832	48050431	suz12_no_model_broad_peak_710	2.78059
chr17	48071110	48072002	suz12_no_model_broad_peak_711	2.51394
chr17	48638599	48639783	suz12_no_model_broad_peak_712	2.35657
chr17	53342389	53343504	suz12_no_model_broad_peak_713	2.40642
chr17	54670271	54672112	suz12_no_model_broad_peak_714	2.38772
chr17	54673169	54675075	suz12_no_model_broad_peak_715	2.83925
chr17	56234459	56234682	suz12_no_model_broad_peak_716	2.40156
chr17	56833814	56834081	suz12_no_model_broad_peak_717	2.25637
chr17	59476447	59476951	suz12_no_model_broad_peak_718	2.75466
chr17	59479102	59479322	suz12_no_model_broad_peak_719	4.1608
chr17	59480385	59481034	suz12_no_model_broad_peak_720	2.71158
chr17	59486874	59487124	suz12_no_model_broad_peak_721	2.68848
chr17	61554089	61554988	suz12_no_model_broad_peak_722	2.56644
chr17	63555687	63557204	suz12_no_model_broad_peak_723	3.26345
chr17	64960977	64962228	suz12_no_model_broad_peak_724	2.93387
chr17	65991438	65992471	suz12_no_model_broad_peak_725	2.86143
chr17	66596260	66597605	suz12_no_model_broad_peak_726	3.46522
chr17	70113863	70114167	suz12_no_model_broad_peak_727	2.2449
chr17	70115986	70116943	suz12_no_model_broad_peak_728	2.83644
chr17	71639448	71639779	suz12_no_model_broad_peak_729	2.06175
chr17	71640396	71641227	suz12_no_model_broad_peak_730	2.60069
chr17	72855548	72857636	suz12_no_model_broad_peak_731	2.5458
chr17	72983821	72984584	suz12_no_model_broad_peak_732	2.37563
chr17	73583990	73584775	suz12_no_model_broad_peak_733	2.5172
chr17	74533696	74534115	suz12_no_model_broad_peak_734	2.6077
chr17	74581573	74581882	suz12_no_model_broad_peak_735	3.47951
chr17	74864538	74865317	suz12_no_model_broad_peak_736	2.9486
chr17	74965008	74965190	suz12_no_model_broad_peak_737	3.5405
chr17	75954861	75956196	suz12_no_model_broad_peak_738	2.81553
chr17	76227817	76228373	suz12_no_model_broad_peak_739	2.70158
chr17	76337904	76338357	suz12_no_model_broad_peak_740	3.0541
chr17	76354783	76356247	suz12_no_model_broad_peak_741	2.85461
chr17	76920269	76921574	suz12_no_model_broad_peak_742	3.25042
chr17	77771925	77775464	suz12_no_model_broad_peak_743	2.66583
chr17	77783648	77784387	suz12_no_model_broad_peak_744	2.0289
chr17	77785379	77787117	suz12_no_model_broad_peak_745	3.07833
chr17	77788681	77789360	suz12_no_model_broad_peak_746	2.7757
chr17	77814656	77817972	suz12_no_model_broad_peak_747	2.73045
chr17	78449485	78451155	suz12_no_model_broad_peak_748	3.15867
chr17	79369866	79374129	suz12_no_model_broad_peak_749	2.73652
chr17	79762061	79762817	suz12_no_model_broad_peak_750	3.66555
chr17	79917401	79919262	suz12_no_model_broad_peak_751	3.28648
chr17	81037628	81038600	suz12_no_model_broad_peak_752	3.6599
chr18	2847991	2848611	suz12_no_model_broad_peak_753	3.04626
chr18	3450135	3452134	suz12_no_model_broad_peak_754	2.49635
chr18	5894739	5896234	suz12_no_model_broad_peak_755	2.65041
chr18	7566659	7568684	suz12_no_model_broad_peak_756	3.04122
chr18	8705444	8707350	suz12_no_model_broad_peak_757	3.87921
chr18	11689028	11690154	suz12_no_model_broad_peak_758	2.79744
chr18	13217475	13219203	suz12_no_model_broad_peak_759	2.65052
chr18	19749604	19749841	suz12_no_model_broad_peak_760	2.30909
chr18	19750435	19750755	suz12_no_model_broad_peak_761	3.3618
chr18	21242307	21243070	suz12_no_model_broad_peak_762	2.31896
chr18	21269107	21270162	suz12_no_model_broad_peak_763	2.77943
chr18	21851888	21852259	suz12_no_model_broad_peak_764	3.28805
chr18	22929076	22932722	suz12_no_model_broad_peak_765	2.72988
chr18	24130443	24131543	suz12_no_model_broad_peak_766	2.42342
chr18	24235294	24235891	suz12_no_model_broad_peak_767	2.40548
chr18	24236560	24237104	suz12_no_model_broad_peak_768	2.32863
chr18	30350519	30352343	suz12_no_model_broad_peak_769	3.57602
chr18	35146083	35147202	suz12_no_model_broad_peak_770	4.63693
chr18	42260125	42261281	suz12_no_model_broad_peak_771	4.51685
chr18	45662914	45663569	suz12_no_model_broad_peak_772	4.0111
chr18	45934758	45936467	suz12_no_model_broad_peak_773	3.56495
chr18	47720656	47721323	suz12_no_model_broad_peak_774	2.3067
chr18	48086425	48087372	suz12_no_model_broad_peak_775	2.8881
chr18	53254745	53255982	suz12_no_model_broad_peak_776	2.60102
chr18	53446885	53447677	suz12_no_model_broad_peak_777	3.29418
chr18	55469219	55470464	suz12_no_model_broad_peak_778	2.92045
chr18	56530378	56530960	suz12_no_model_broad_peak_779	3.20205
chr18	56936164	56936899	suz12_no_model_broad_peak_780	3.25737
chr18	56940131	56940610	suz12_no_model_broad_peak_781	3.76809
chr18	59560838	59561440	suz12_no_model_broad_peak_782	4.59426
chr19	70789	71049	suz12_no_model_broad_peak_783	1.90649
chr19	589656	590480	suz12_no_model_broad_peak_784	2.88202
chr19	1237153	1237739	suz12_no_model_broad_peak_785	2.10954
chr19	1285636	1286427	suz12_no_model_broad_peak_786	2.70355
chr19	1467685	1468064	suz12_no_model_broad_peak_787	2.64083
chr19	1468807	1471010	suz12_no_model_broad_peak_788	3.16951
chr19	1567530	1567996	suz12_no_model_broad_peak_789	2.56465
chr19	1748546	1750103	suz12_no_model_broad_peak_790	2.89679
chr19	1754532	1755214	suz12_no_model_broad_peak_791	2.12055
chr19	2251530	2252475	suz12_no_model_broad_peak_792	2.46268
chr19	2721148	2721573	suz12_no_model_broad_peak_793	2.38049
chr19	3028152	3029135	suz12_no_model_broad_peak_794	2.50806
chr19	7981526	7981674	suz12_no_model_broad_peak_795	3.15109
chr19	12949199	12949412	suz12_no_model_broad_peak_796	3.23149
chr19	13106047	13106302	suz12_no_model_broad_peak_797	2.65144
chr19	13123669	13125212	suz12_no_model_broad_peak_798	2.81205
chr19	13206062	13206624	suz12_no_model_broad_peak_799	2.72238
chr19	13207363	13209184	suz12_no_model_broad_peak_800	3.14759
chr19	13976169	13976733	suz12_no_model_broad_peak_801	3.43129
chr19	14316371	14317366	suz12_no_model_broad_peak_802	2.67413
chr19	15342887	15343377	suz12_no_model_broad_peak_803	3.16147
chr19	16435792	16436670	suz12_no_model_broad_peak_804	2.40065
chr19	18716953	18718174	suz12_no_model_broad_peak_805	2.54495
chr19	18721388	18723041	suz12_no_model_broad_peak_806	2.73541
chr19	18723761	18724137	suz12_no_model_broad_peak_807	3.41863
chr19	30718132	30718548	suz12_no_model_broad_peak_808	1.99145
chr19	33792294	33793209	suz12_no_model_broad_peak_809	2.73845
chr19	40005464	40006081	suz12_no_model_broad_peak_810	3.65343
chr19	42417123	42417920	suz12_no_model_broad_peak_811	4.4295
chr19	42503068	42503359	suz12_no_model_broad_peak_812	2.93909
chr19	42680243	42681622	suz12_no_model_broad_peak_813	2.54439
chr19	42827946	42828703	suz12_no_model_broad_peak_814	2.27425
chr19	44143796	44144115	suz12_no_model_broad_peak_815	2.05416
chr19	47523838	47525339	suz12_no_model_broad_peak_816	3.4472
chr19	47922026	47922435	suz12_no_model_broad_peak_817	4.05045
chr19	47925336	47925635	suz12_no_model_broad_peak_818	2.88186
chr19	48896966	48897227	suz12_no_model_broad_peak_819	2.33207
chr19	48897890	48898202	suz12_no_model_broad_peak_820	2.61058
chr19	49001396	49001540	suz12_no_model_broad_peak_821	2.70423
chr19	49560459	49560681	suz12_no_model_broad_peak_822	2.77638
chr19	49623175	49623378	suz12_no_model_broad_peak_823	2.15411
chr19	49864867	49866695	suz12_no_model_broad_peak_824	2.7221
chr19	49926025	49926668	suz12_no_model_broad_peak_825	2.3773
chr19	49931210	49931701	suz12_no_model_broad_peak_826	1.51155
chr19	51221811	51222711	suz12_no_model_broad_peak_827	2.30979
chr19	52192038	52192788	suz12_no_model_broad_peak_828	2.77459
chr19	55880780	55881331	suz12_no_model_broad_peak_829	2.01714
chr19	55962546	55963241	suz12_no_model_broad_peak_830	2.50036
chr2	8817002	8817369	suz12_no_model_broad_peak_831	2.19489
chr2	9346611	9347989	suz12_no_model_broad_peak_832	2.65085
chr2	10219505	10221208	suz12_no_model_broad_peak_833	3.77026
chr2	10861291	10862388	suz12_no_model_broad_peak_834	2.7433
chr2	11622699	11623449	suz12_no_model_broad_peak_835	2.70246
chr2	12857770	12858826	suz12_no_model_broad_peak_836	2.81848
chr2	16082116	16083162	suz12_no_model_broad_peak_837	2.81673
chr2	18059477	18060785	suz12_no_model_broad_peak_838	2.25325
chr2	19562490	19563258	suz12_no_model_broad_peak_839	2.73852
chr2	20865419	20867432	suz12_no_model_broad_peak_840	2.47631
chr2	25391191	25391353	suz12_no_model_broad_peak_841	2.12146
chr2	26395873	26396518	suz12_no_model_broad_peak_842	2.93383
chr2	27069449	27072709	suz12_no_model_broad_peak_843	2.78948
chr2	27484803	27486117	suz12_no_model_broad_peak_844	2.67136
chr2	27717893	27718251	suz12_no_model_broad_peak_845	2.76066
chr2	31360515	31361775	suz12_no_model_broad_peak_846	2.76331
chr2	33172564	33172766	suz12_no_model_broad_peak_847	3.59864
chr2	37552398	37552689	suz12_no_model_broad_peak_848	2.34164
chr2	38303902	38304230	suz12_no_model_broad_peak_849	1.96543
chr2	39892752	39893839	suz12_no_model_broad_peak_850	2.90894
chr2	45028465	45029815	suz12_no_model_broad_peak_851	2.5235
chr2	45161130	45163079	suz12_no_model_broad_peak_852	2.1987
chr2	45164749	45166037	suz12_no_model_broad_peak_853	1.92723
chr2	45166806	45167371	suz12_no_model_broad_peak_854	2.82267
chr2	45231334	45232467	suz12_no_model_broad_peak_855	2.8156
chr2	45395804	45396457	suz12_no_model_broad_peak_856	2.7324
chr2	46524922	46526892	suz12_no_model_broad_peak_857	2.94407
chr2	47797051	47798693	suz12_no_model_broad_peak_858	3.20214
chr2	54682506	54683044	suz12_no_model_broad_peak_859	2.83283
chr2	54683759	54684355	suz12_no_model_broad_peak_860	3.1736
chr2	54936146	54936743	suz12_no_model_broad_peak_861	2.44928
chr2	54951356	54952307	suz12_no_model_broad_peak_862	2.80606
chr2	56411006	56412057	suz12_no_model_broad_peak_863	2.23215
chr2	63275016	63277006	suz12_no_model_broad_peak_864	2.65026
chr2	68870397	68871098	suz12_no_model_broad_peak_865	2.79407
chr2	70780507	70781407	suz12_no_model_broad_peak_866	2.47078
chr2	70994366	70995380	suz12_no_model_broad_peak_867	2.84785
chr2	71114749	71115382	suz12_no_model_broad_peak_868	2.9169
chr2	71693811	71694355	suz12_no_model_broad_peak_869	2.19613
chr2	72375608	72376495	suz12_no_model_broad_peak_870	2.79028
chr2	73142575	73146443	suz12_no_model_broad_peak_871	2.90066
chr2	73151288	73151525	suz12_no_model_broad_peak_872	3.45018
chr2	73339770	73340630	suz12_no_model_broad_peak_873	2.97253
chr2	73402788	73403689	suz12_no_model_broad_peak_874	2.71685
chr2	73518829	73520578	suz12_no_model_broad_peak_875	2.51014
chr2	74726298	74726985	suz12_no_model_broad_peak_876	2.32654
chr2	74740482	74742761	suz12_no_model_broad_peak_877	2.99064
chr2	85107562	85108382	suz12_no_model_broad_peak_878	2.62804
chr2	85360452	85360993	suz12_no_model_broad_peak_879	2.49833
chr2	85980596	85982296	suz12_no_model_broad_peak_880	2.73496
chr2	86563593	86564860	suz12_no_model_broad_peak_881	2.89408
chr2	88750946	88753146	suz12_no_model_broad_peak_882	2.62259
chr2	90412776	90413887	suz12_no_model_broad_peak_883	2.59185
chr2	90446534	90451309	suz12_no_model_broad_peak_884	2.7481
chr2	91634078	91635797	suz12_no_model_broad_peak_885	2.61263
chr2	91668474	91672051	suz12_no_model_broad_peak_886	2.86605
chr2	91995896	91998852	suz12_no_model_broad_peak_887	3.74793
chr2	92027820	92028339	suz12_no_model_broad_peak_888	6.64051
chr2	92229989	92232295	suz12_no_model_broad_peak_889	4.5518
chr2	96011557	96012631	suz12_no_model_broad_peak_890	5.4792
chr2	99552582	99553634	suz12_no_model_broad_peak_891	2.53197
chr2	100720600	100722035	suz12_no_model_broad_peak_892	4.04219
chr2	102090527	102091169	suz12_no_model_broad_peak_893	3.38557
chr2	102314675	102315595	suz12_no_model_broad_peak_894	3.21236
chr2	105469369	105469831	suz12_no_model_broad_peak_895	2.93766
chr2	105473352	105473586	suz12_no_model_broad_peak_896	2.43814
chr2	105480306	105480591	suz12_no_model_broad_peak_897	2.26906
chr2	105488559	105489101	suz12_no_model_broad_peak_898	1.46241
chr2	105489724	105489996	suz12_no_model_broad_peak_899	1.89777
chr2	105760329	105760909	suz12_no_model_broad_peak_900	1.80269
chr2	109745484	109746222	suz12_no_model_broad_peak_901	1.49462
chr2	110517633	110519484	suz12_no_model_broad_peak_902	4.52692
chr2	110551893	110552812	suz12_no_model_broad_peak_903	8.5241
chr2	111367452	111368597	suz12_no_model_broad_peak_904	9.01254
chr2	111874894	111877888	suz12_no_model_broad_peak_905	6.88265
chr2	112656506	112657182	suz12_no_model_broad_peak_906	9.61401
chr2	114257411	114258229	suz12_no_model_broad_peak_907	8.12212
chr2	114260001	114262071	suz12_no_model_broad_peak_908	6.09704
chr2	114299115	114300222	suz12_no_model_broad_peak_909	6.26219
chr2	121101459	121104737	suz12_no_model_broad_peak_910	4.30245
chr2	121493821	121494013	suz12_no_model_broad_peak_911	3.23755
chr2	121494790	121495199	suz12_no_model_broad_peak_912	4.26317
chr2	127976006	127978026	suz12_no_model_broad_peak_913	6.64188
chr2	128432265	128433406	suz12_no_model_broad_peak_914	5.6959
chr2	131721660	131721943	suz12_no_model_broad_peak_915	10.5904
chr2	132766751	132768198	suz12_no_model_broad_peak_916	6.78206
chr2	132795662	132796531	suz12_no_model_broad_peak_917	7.48207
chr2	135475975	135476949	suz12_no_model_broad_peak_918	4.24472
chr2	142888274	142888484	suz12_no_model_broad_peak_919	3.43144
chr2	145273316	145274663	suz12_no_model_broad_peak_920	5.21001
chr2	145280894	145281758	suz12_no_model_broad_peak_921	7.39627
chr2	149633227	149633552	suz12_no_model_broad_peak_922	8.07341
chr2	158731834	158732446	suz12_no_model_broad_peak_923	5.04694
chr2	161263741	161264391	suz12_no_model_broad_peak_924	5.65249
chr2	161349258	161350355	suz12_no_model_broad_peak_925	4.19024
chr2	162275146	162275433	suz12_no_model_broad_peak_926	2.96411
chr2	165697641	165698590	suz12_no_model_broad_peak_927	1.94365
chr2	169102736	169102970	suz12_no_model_broad_peak_928	1.96874
chr2	169103553	169104366	suz12_no_model_broad_peak_929	2.41972
chr2	170218500	170219687	suz12_no_model_broad_peak_930	3.60707
chr2	170220802	170220977	suz12_no_model_broad_peak_931	4.15773
chr2	171570973	171571548	suz12_no_model_broad_peak_932	4.08326
chr2	172948480	172948692	suz12_no_model_broad_peak_933	5.48779
chr2	172956574	172956845	suz12_no_model_broad_peak_934	6.5171
chr2	172958901	172961397	suz12_no_model_broad_peak_935	5.42897
chr2	172963072	172967186	suz12_no_model_broad_peak_936	6.16383
chr2	175191512	175191741	suz12_no_model_broad_peak_937	4.52858
chr2	175195804	175197371	suz12_no_model_broad_peak_938	4.85215
chr2	175201121	175202180	suz12_no_model_broad_peak_939	5.09793
chr2	175204836	175205265	suz12_no_model_broad_peak_940	6.73431
chr2	175206498	175207792	suz12_no_model_broad_peak_941	4.14233
chr2	175208524	175209128	suz12_no_model_broad_peak_942	3.02808
chr2	175869479	175870007	suz12_no_model_broad_peak_943	2.53591
chr2	176987030	176987926	suz12_no_model_broad_peak_944	2.05691
chr2	177502470	177502921	suz12_no_model_broad_peak_945	2.69658
chr2	180725701	180726555	suz12_no_model_broad_peak_946	2.89596
chr2	182548221	182549653	suz12_no_model_broad_peak_947	2.67547
chr2	183902262	183903129	suz12_no_model_broad_peak_948	4.38123
chr2	190445514	190445855	suz12_no_model_broad_peak_949	5.06939
chr2	192109870	192110550	suz12_no_model_broad_peak_950	6.42757
chr2	193058850	193061632	suz12_no_model_broad_peak_951	4.22912
chr2	197457409	197458441	suz12_no_model_broad_peak_952	5.17993
chr2	198669031	198669938	suz12_no_model_broad_peak_953	6.5636
chr2	200322295	200323345	suz12_no_model_broad_peak_954	8.50659
chr2	200325730	200326401	suz12_no_model_broad_peak_955	6.35362
chr2	201171426	201172823	suz12_no_model_broad_peak_956	7.2924
chr2	202897721	202898003	suz12_no_model_broad_peak_957	6.89039
chr2	202898991	202899705	suz12_no_model_broad_peak_958	9.12376
chr2	204399691	204400315	suz12_no_model_broad_peak_959	9.16725
chr2	207307295	207309091	suz12_no_model_broad_peak_960	13.9547
chr2	213401794	213402768	suz12_no_model_broad_peak_961	12.9165
chr2	217498813	217499285	suz12_no_model_broad_peak_962	6.92064
chr2	218875055	218875288	suz12_no_model_broad_peak_963	7.55392
chr2	219723454	219725895	suz12_no_model_broad_peak_964	15.1814
chr2	219825159	219825937	suz12_no_model_broad_peak_965	9.4714
chr2	219846291	219847405	suz12_no_model_broad_peak_966	12.9237
chr2	219848548	219849233	suz12_no_model_broad_peak_967	10.6381
chr2	219849901	219850570	suz12_no_model_broad_peak_968	16.2919
chr2	219866119	219866658	suz12_no_model_broad_peak_969	11.1996
chr2	219922507	219922753	suz12_no_model_broad_peak_970	12.8327
chr2	219923752	219925932	suz12_no_model_broad_peak_971	11.4762
chr2	220435646	220436330	suz12_no_model_broad_peak_972	11.2012
chr2	223167363	223168638	suz12_no_model_broad_peak_973	10.9143
chr2	223169249	223170625	suz12_no_model_broad_peak_974	9.58888
chr2	224903266	224904154	suz12_no_model_broad_peak_975	10.2821
chr2	230578072	230579240	suz12_no_model_broad_peak_976	10.6083
chr2	231902077	231902807	suz12_no_model_broad_peak_977	9.92768
chr2	233497505	233498887	suz12_no_model_broad_peak_978	6.19283
chr2	233792500	233792807	suz12_no_model_broad_peak_979	4.01749
chr2	236402847	236403121	suz12_no_model_broad_peak_980	4.07755
chr2	238768461	238768833	suz12_no_model_broad_peak_981	3.79313
chr2	241392103	241393334	suz12_no_model_broad_peak_982	4.95454
chr2	241758645	241759634	suz12_no_model_broad_peak_983	4.96744
chr20	1246828	1246972	suz12_no_model_broad_peak_984	2.33487
chr20	2672983	2674805	suz12_no_model_broad_peak_985	2.93632
chr20	2732780	2733475	suz12_no_model_broad_peak_986	2.41718
chr20	3062593	3063989	suz12_no_model_broad_peak_987	3.27117
chr20	3073486	3073757	suz12_no_model_broad_peak_988	2.42849
chr20	3218982	3219986	suz12_no_model_broad_peak_989	3.036
chr20	4129590	4130631	suz12_no_model_broad_peak_990	2.51023
chr20	6103318	6103751	suz12_no_model_broad_peak_991	2.32486
chr20	18036752	18038614	suz12_no_model_broad_peak_992	3.18782
chr20	20344270	20344662	suz12_no_model_broad_peak_993	3.04108
chr20	20347952	20350003	suz12_no_model_broad_peak_994	2.54887
chr20	26189843	26190252	suz12_no_model_broad_peak_995	3.02299
chr20	30175447	30176056	suz12_no_model_broad_peak_996	3.25894
chr20	30457841	30458505	suz12_no_model_broad_peak_997	2.83992
chr20	30606918	30607443	suz12_no_model_broad_peak_998	3.29333
chr20	30639521	30640756	suz12_no_model_broad_peak_999	2.54237
chr20	32803966	32804171	suz12_no_model_broad_peak_1000	2.51933
chr20	33814360	33814931	suz12_no_model_broad_peak_1001	2.75543
chr20	34680021	34681700	suz12_no_model_broad_peak_1002	2.45104
chr20	34894309	34895087	suz12_no_model_broad_peak_1003	1.21942
chr20	39311638	39312689	suz12_no_model_broad_peak_1004	1.342
chr20	39317519	39318749	suz12_no_model_broad_peak_1005	1.49621
chr20	42136544	42136738	suz12_no_model_broad_peak_1006	1.58663
chr20	42543429	42545175	suz12_no_model_broad_peak_1007	1.78912
chr20	43374565	43374740	suz12_no_model_broad_peak_1008	2.97847
chr20	44034511	44035203	suz12_no_model_broad_peak_1009	2.56704
chr20	44935970	44937681	suz12_no_model_broad_peak_1010	2.38556
chr20	46414019	46415347	suz12_no_model_broad_peak_1011	2.69656
chr20	50179402	50179673	suz12_no_model_broad_peak_1012	2.43756
chr20	50384690	50384920	suz12_no_model_broad_peak_1013	2.50022
chr20	51589110	51589611	suz12_no_model_broad_peak_1014	3.74536
chr20	52790818	52790984	suz12_no_model_broad_peak_1015	2.48722
chr20	55499935	55500527	suz12_no_model_broad_peak_1016	2.61481
chr20	56284244	56284893	suz12_no_model_broad_peak_1017	2.55691
chr20	56285509	56285654	suz12_no_model_broad_peak_1018	3.24977
chr20	57429617	57430071	suz12_no_model_broad_peak_1019	3.38329
chr20	61147774	61148929	suz12_no_model_broad_peak_1020	2.38967
chr20	61447861	61448533	suz12_no_model_broad_peak_1021	2.40985
chr20	61636042	61638784	suz12_no_model_broad_peak_1022	3.24899
chr20	61806550	61806783	suz12_no_model_broad_peak_1023	4.92785
chr20	61809067	61810668	suz12_no_model_broad_peak_1024	2.72566
chr20	61885453	61885629	suz12_no_model_broad_peak_1025	3.64793
chr20	62103409	62103913	suz12_no_model_broad_peak_1026	2.92881
chr20	62129663	62130689	suz12_no_model_broad_peak_1027	3.32163
chr20	62283636	62284176	suz12_no_model_broad_peak_1028	2.44508
chr20	62461328	62462119	suz12_no_model_broad_peak_1029	2.69904
chr20	62680854	62681235	suz12_no_model_broad_peak_1030	2.78649
chr21	9483753	9484319	suz12_no_model_broad_peak_1031	2.52594
chr21	9825453	9827436	suz12_no_model_broad_peak_1032	1.28835
chr21	10780392	10780546	suz12_no_model_broad_peak_1033	1.27433
chr21	27541903	27542079	suz12_no_model_broad_peak_1034	1.48852
chr21	33245250	33246056	suz12_no_model_broad_peak_1035	1.33533
chr21	34443981	34444394	suz12_no_model_broad_peak_1036	1.19247
chr21	35015114	35015948	suz12_no_model_broad_peak_1037	1.23921
chr21	36263582	36263918	suz12_no_model_broad_peak_1038	1.03486
chr21	38120181	38120361	suz12_no_model_broad_peak_1039	1.44576
chr21	42879363	42880405	suz12_no_model_broad_peak_1040	1.44013
chr21	44073413	44074472	suz12_no_model_broad_peak_1041	1.36338
chr21	44495531	44496733	suz12_no_model_broad_peak_1042	1.22234
chr21	47393456	47393878	suz12_no_model_broad_peak_1043	1.11185
chr22	17392534	17392942	suz12_no_model_broad_peak_1044	2.27131
chr22	17849352	17850998	suz12_no_model_broad_peak_1045	2.73412
chr22	18483474	18483988	suz12_no_model_broad_peak_1046	3.36228
chr22	19742704	19744321	suz12_no_model_broad_peak_1047	3.22466
chr22	19747684	19749275	suz12_no_model_broad_peak_1048	2.71376
chr22	19753277	19755136	suz12_no_model_broad_peak_1049	3.31107
chr22	20790650	20791788	suz12_no_model_broad_peak_1050	3.18254
chr22	21319248	21319736	suz12_no_model_broad_peak_1051	2.19078
chr22	23522948	23523686	suz12_no_model_broad_peak_1052	2.85635
chr22	24114988	24115481	suz12_no_model_broad_peak_1053	3.90976
chr22	25678305	25679328	suz12_no_model_broad_peak_1054	2.66707
chr22	25816827	25817145	suz12_no_model_broad_peak_1055	2.47133
chr22	26565272	26565825	suz12_no_model_broad_peak_1056	2.57514
chr22	29075386	29075530	suz12_no_model_broad_peak_1057	1.60374
chr22	29279576	29279852	suz12_no_model_broad_peak_1058	2.70363
chr22	29426282	29426765	suz12_no_model_broad_peak_1059	6.24252
chr22	29467503	29467757	suz12_no_model_broad_peak_1060	6.67736
chr22	30115771	30116854	suz12_no_model_broad_peak_1061	2.99083
chr22	31218374	31218746	suz12_no_model_broad_peak_1062	2.607
chr22	36424005	36424773	suz12_no_model_broad_peak_1063	3.36602
chr22	37815843	37816439	suz12_no_model_broad_peak_1064	2.59937
chr22	37956408	37957835	suz12_no_model_broad_peak_1065	3.15326
chr22	38200666	38201333	suz12_no_model_broad_peak_1066	2.78006
chr22	38202009	38202764	suz12_no_model_broad_peak_1067	3.27502
chr22	38850854	38852062	suz12_no_model_broad_peak_1068	2.56525
chr22	39239320	39240231	suz12_no_model_broad_peak_1069	2.72521
chr22	39638338	39640765	suz12_no_model_broad_peak_1070	2.57245
chr22	39746050	39746562	suz12_no_model_broad_peak_1071	2.29021
chr22	42310086	42310985	suz12_no_model_broad_peak_1072	2.36271
chr22	42764363	42765023	suz12_no_model_broad_peak_1073	2.6732
chr22	43011273	43011487	suz12_no_model_broad_peak_1074	2.57242
chr22	43116330	43116666	suz12_no_model_broad_peak_1075	2.94565
chr22	43738620	43739254	suz12_no_model_broad_peak_1076	3.29553
chr22	44726638	44728213	suz12_no_model_broad_peak_1077	3.15777
chr22	45064466	45064613	suz12_no_model_broad_peak_1078	2.41787
chr22	45402869	45403311	suz12_no_model_broad_peak_1079	2.39459
chr22	45404922	45406123	suz12_no_model_broad_peak_1080	2.16576
chr22	46371516	46373153	suz12_no_model_broad_peak_1081	2.64078
chr22	46933614	46933894	suz12_no_model_broad_peak_1082	2.33869
chr22	50242761	50243257	suz12_no_model_broad_peak_1083	3.08014
chr3	3840875	3841341	suz12_no_model_broad_peak_1084	2.97405
chr3	10546945	10547236	suz12_no_model_broad_peak_1085	2.56515
chr3	12329018	12329935	suz12_no_model_broad_peak_1086	2.68199
chr3	13323593	13324958	suz12_no_model_broad_peak_1087	2.81927
chr3	13919679	13920783	suz12_no_model_broad_peak_1088	2.45025
chr3	18466190	18467629	suz12_no_model_broad_peak_1089	2.9695
chr3	18485111	18486927	suz12_no_model_broad_peak_1090	2.86011
chr3	24535928	24536775	suz12_no_model_broad_peak_1091	2.48325
chr3	24562694	24563242	suz12_no_model_broad_peak_1092	3.23245
chr3	27754434	27754720	suz12_no_model_broad_peak_1093	1.88274
chr3	30648332	30648948	suz12_no_model_broad_peak_1094	3.44384
chr3	32021743	32023403	suz12_no_model_broad_peak_1095	3.14595
chr3	32279395	32280538	suz12_no_model_broad_peak_1096	4.74971
chr3	32858121	32858811	suz12_no_model_broad_peak_1097	3.69411
chr3	32859486	32859936	suz12_no_model_broad_peak_1098	1.6286
chr3	36985629	36986438	suz12_no_model_broad_peak_1099	2.51787
chr3	37492836	37494564	suz12_no_model_broad_peak_1100	2.59394
chr3	37903093	37903487	suz12_no_model_broad_peak_1101	2.60335
chr3	38125872	38126025	suz12_no_model_broad_peak_1102	2.31939
chr3	39850815	39852026	suz12_no_model_broad_peak_1103	2.24855
chr3	44036259	44041389	suz12_no_model_broad_peak_1104	2.92025
chr3	45266351	45267771	suz12_no_model_broad_peak_1105	2.8665
chr3	45837677	45838065	suz12_no_model_broad_peak_1106	2.52913
chr3	46923099	46925209	suz12_no_model_broad_peak_1107	3.93623
chr3	48470484	48470790	suz12_no_model_broad_peak_1108	2.58612
chr3	50192753	50193328	suz12_no_model_broad_peak_1109	2.60403
chr3	50242733	50243286	suz12_no_model_broad_peak_1110	2.02035
chr3	50540366	50541036	suz12_no_model_broad_peak_1111	1.29179
chr3	50712211	50712913	suz12_no_model_broad_peak_1112	1.7265
chr3	53528120	53529904	suz12_no_model_broad_peak_1113	2.57814
chr3	54155367	54157259	suz12_no_model_broad_peak_1114	2.51682
chr3	55516381	55516785	suz12_no_model_broad_peak_1115	2.07326
chr3	55519095	55519599	suz12_no_model_broad_peak_1116	3.09606
chr3	56501459	56501948	suz12_no_model_broad_peak_1117	3.37251
chr3	57112720	57113468	suz12_no_model_broad_peak_1118	2.42613
chr3	57198605	57199390	suz12_no_model_broad_peak_1119	2.55785
chr3	71113682	71114760	suz12_no_model_broad_peak_1120	2.51059
chr3	71630026	71633069	suz12_no_model_broad_peak_1121	3.01846
chr3	71773947	71774829	suz12_no_model_broad_peak_1122	2.15149
chr3	71834368	71834616	suz12_no_model_broad_peak_1123	2.95725
chr3	72936945	72937571	suz12_no_model_broad_peak_1124	3.41673
chr3	112930420	112931630	suz12_no_model_broad_peak_1125	3.7933
chr3	120169063	120169960	suz12_no_model_broad_peak_1126	3.19358
chr3	122744648	122747477	suz12_no_model_broad_peak_1127	3.20937
chr3	123167534	123168866	suz12_no_model_broad_peak_1128	4.65005
chr3	123752083	123752925	suz12_no_model_broad_peak_1129	5.62199
chr3	124605425	124605970	suz12_no_model_broad_peak_1130	4.78465
chr3	126075825	126076120	suz12_no_model_broad_peak_1131	3.91115
chr3	128202244	128202948	suz12_no_model_broad_peak_1132	3.25785
chr3	128205724	128206465	suz12_no_model_broad_peak_1133	4.0582
chr3	128207616	128212154	suz12_no_model_broad_peak_1134	3.31141
chr3	129324132	129325606	suz12_no_model_broad_peak_1135	2.93351
chr3	129694140	129694340	suz12_no_model_broad_peak_1136	2.36873
chr3	133748024	133748990	suz12_no_model_broad_peak_1137	2.5554
chr3	135684940	135685383	suz12_no_model_broad_peak_1138	1.88214
chr3	137489699	137491194	suz12_no_model_broad_peak_1139	2.64443
chr3	138656601	138658919	suz12_no_model_broad_peak_1140	2.66982
chr3	138662122	138663173	suz12_no_model_broad_peak_1141	2.7154
chr3	138663815	138666686	suz12_no_model_broad_peak_1142	3.05084
chr3	138668223	138669273	suz12_no_model_broad_peak_1143	3.15961
chr3	139654095	139654392	suz12_no_model_broad_peak_1144	2.2091
chr3	142607774	142608253	suz12_no_model_broad_peak_1145	2.4855
chr3	142682362	142682984	suz12_no_model_broad_peak_1146	3.30366
chr3	150803739	150805091	suz12_no_model_broad_peak_1147	3.2014
chr3	153839402	153839907	suz12_no_model_broad_peak_1148	2.01006
chr3	157823473	157825509	suz12_no_model_broad_peak_1149	2.92366
chr3	159480858	159481902	suz12_no_model_broad_peak_1150	3.23223
chr3	159943472	159944355	suz12_no_model_broad_peak_1151	3.07907
chr3	161089440	161090315	suz12_no_model_broad_peak_1152	3.88602
chr3	168864120	168865026	suz12_no_model_broad_peak_1153	2.59495
chr3	169376914	169379842	suz12_no_model_broad_peak_1154	3.38286
chr3	169386044	169386985	suz12_no_model_broad_peak_1155	3.01875
chr3	173115226	173115826	suz12_no_model_broad_peak_1156	2.20994
chr3	181421031	181421450	suz12_no_model_broad_peak_1157	2.44861
chr3	181429673	181431267	suz12_no_model_broad_peak_1158	3.08292
chr3	182970962	182972730	suz12_no_model_broad_peak_1159	3.57321
chr3	183145736	183146262	suz12_no_model_broad_peak_1160	4.54076
chr3	183947434	183948521	suz12_no_model_broad_peak_1161	3.13204
chr3	184097280	184099030	suz12_no_model_broad_peak_1162	2.54469
chr3	184243125	184243340	suz12_no_model_broad_peak_1163	3.61353
chr3	184286903	184287255	suz12_no_model_broad_peak_1164	3.72104
chr3	184319408	184320566	suz12_no_model_broad_peak_1165	2.60257
chr3	184870080	184870809	suz12_no_model_broad_peak_1166	5.73039
chr3	185540930	185543775	suz12_no_model_broad_peak_1167	3.62108
chr3	186079522	186080152	suz12_no_model_broad_peak_1168	2.3017
chr3	187461040	187463939	suz12_no_model_broad_peak_1169	2.88674
chr3	190580779	190581006	suz12_no_model_broad_peak_1170	2.63339
chr3	197840359	197840795	suz12_no_model_broad_peak_1171	2.45932
chr4	1165019	1166310	suz12_no_model_broad_peak_1172	2.95996
chr4	1769087	1769872	suz12_no_model_broad_peak_1173	2.47402
chr4	1795086	1797200	suz12_no_model_broad_peak_1174	2.79094
chr4	2060454	2061881	suz12_no_model_broad_peak_1175	3.54449
chr4	3464948	3465165	suz12_no_model_broad_peak_1176	4.08464
chr4	4856295	4858951	suz12_no_model_broad_peak_1177	2.91109
chr4	4872735	4873068	suz12_no_model_broad_peak_1178	2.75919
chr4	5053116	5053302	suz12_no_model_broad_peak_1179	2.72801
chr4	13548662	13549301	suz12_no_model_broad_peak_1180	2.43789
chr4	16083588	16085666	suz12_no_model_broad_peak_1181	2.61682
chr4	24471511	24473056	suz12_no_model_broad_peak_1182	2.47527
chr4	24473756	24474631	suz12_no_model_broad_peak_1183	2.72368
chr4	25032268	25032749	suz12_no_model_broad_peak_1184	2.77532
chr4	25863750	25864670	suz12_no_model_broad_peak_1185	3.48051
chr4	38665961	38666528	suz12_no_model_broad_peak_1186	3.35073
chr4	39639226	39640020	suz12_no_model_broad_peak_1187	2.72686
chr4	41362438	41363299	suz12_no_model_broad_peak_1188	3.18547
chr4	41884183	41884923	suz12_no_model_broad_peak_1189	3.5496
chr4	42153178	42154921	suz12_no_model_broad_peak_1190	2.55574
chr4	42399229	42401109	suz12_no_model_broad_peak_1191	2.47516
chr4	49152578	49153015	suz12_no_model_broad_peak_1192	2.72305
chr4	54966095	54967396	suz12_no_model_broad_peak_1193	2.54096
chr4	55092229	55093862	suz12_no_model_broad_peak_1194	2.83175
chr4	55096157	55096923	suz12_no_model_broad_peak_1195	2.49969
chr4	55524041	55524886	suz12_no_model_broad_peak_1196	2.48941
chr4	57521745	57522308	suz12_no_model_broad_peak_1197	2.45356
chr4	70296590	70296828	suz12_no_model_broad_peak_1198	3.08258
chr4	72052260	72053564	suz12_no_model_broad_peak_1199	2.67009
chr4	77610216	77610912	suz12_no_model_broad_peak_1200	3.62036
chr4	77818307	77819386	suz12_no_model_broad_peak_1201	3.1817
chr4	78978147	78980131	suz12_no_model_broad_peak_1202	2.70151
chr4	81124078	81124482	suz12_no_model_broad_peak_1203	2.49552
chr4	82136037	82136393	suz12_no_model_broad_peak_1204	2.77238
chr4	83482770	83483495	suz12_no_model_broad_peak_1205	3.1184
chr4	85504474	85505137	suz12_no_model_broad_peak_1206	2.87203
chr4	95678998	95679890	suz12_no_model_broad_peak_1207	3.41788
chr4	99578935	99579460	suz12_no_model_broad_peak_1208	2.36728
chr4	108745866	108746378	suz12_no_model_broad_peak_1209	3.01149
chr4	109087587	109090396	suz12_no_model_broad_peak_1210	2.84961
chr4	109092732	109093574	suz12_no_model_broad_peak_1211	3.06774
chr4	111541992	111543190	suz12_no_model_broad_peak_1212	2.49403
chr4	113625544	113627605	suz12_no_model_broad_peak_1213	1.62008
chr4	115519692	115521326	suz12_no_model_broad_peak_1214	2.40627
chr4	119273499	119273886	suz12_no_model_broad_peak_1215	2.91482
chr4	121992212	121994238	suz12_no_model_broad_peak_1216	2.7545
chr4	122872419	122873031	suz12_no_model_broad_peak_1217	3.09459
chr4	126235879	126236273	suz12_no_model_broad_peak_1218	2.79496
chr4	140097946	140098262	suz12_no_model_broad_peak_1219	2.95585
chr4	140199978	140201338	suz12_no_model_broad_peak_1220	2.73123
chr4	140476322	140478764	suz12_no_model_broad_peak_1221	2.21718
chr4	140655877	140657274	suz12_no_model_broad_peak_1222	2.61544
chr4	141072298	141075589	suz12_no_model_broad_peak_1223	2.88876
chr4	141677554	141677824	suz12_no_model_broad_peak_1224	3.46562
chr4	142053367	142054109	suz12_no_model_broad_peak_1225	4.24995
chr4	143767094	143767754	suz12_no_model_broad_peak_1226	3.125
chr4	146402869	146403196	suz12_no_model_broad_peak_1227	2.84581
chr4	149365022	149365919	suz12_no_model_broad_peak_1228	2.65891
chr4	153857552	153859631	suz12_no_model_broad_peak_1229	2.91363
chr4	156589042	156589429	suz12_no_model_broad_peak_1230	3.07015
chr4	169752904	169754162	suz12_no_model_broad_peak_1231	2.96614
chr4	169799045	169799424	suz12_no_model_broad_peak_1232	2.64076
chr4	174443067	174443281	suz12_no_model_broad_peak_1233	2.33131
chr4	175443656	175443932	suz12_no_model_broad_peak_1234	2.28882
chr4	184019794	184020476	suz12_no_model_broad_peak_1235	1.80093
chr4	184827032	184827321	suz12_no_model_broad_peak_1236	2.89801
chr4	186456421	186456752	suz12_no_model_broad_peak_1237	2.454
chr5	693062	694011	suz12_no_model_broad_peak_1238	2.63258
chr5	1874649	1876010	suz12_no_model_broad_peak_1239	2.93711
chr5	6448877	6449340	suz12_no_model_broad_peak_1240	2.14213
chr5	10333486	10334119	suz12_no_model_broad_peak_1241	3.86804
chr5	14872335	14872825	suz12_no_model_broad_peak_1242	2.84554
chr5	31639335	31639952	suz12_no_model_broad_peak_1243	2.5051
chr5	31855035	31855576	suz12_no_model_broad_peak_1244	2.95531
chr5	34656419	34657375	suz12_no_model_broad_peak_1245	2.06961
chr5	37834902	37835503	suz12_no_model_broad_peak_1246	2.2591
chr5	37839280	37840439	suz12_no_model_broad_peak_1247	2.4951
chr5	39424799	39425068	suz12_no_model_broad_peak_1248	2.15168
chr5	52774438	52774863	suz12_no_model_broad_peak_1249	2.56694
chr5	52775550	52776566	suz12_no_model_broad_peak_1250	2.23571
chr5	54519053	54519736	suz12_no_model_broad_peak_1251	2.27908
chr5	54522871	54523239	suz12_no_model_broad_peak_1252	1.18838
chr5	54527447	54530108	suz12_no_model_broad_peak_1253	2.58142
chr5	58335196	58335624	suz12_no_model_broad_peak_1254	2.44602
chr5	60625979	60626744	suz12_no_model_broad_peak_1255	2.4002
chr5	60628874	60629744	suz12_no_model_broad_peak_1256	2.45395
chr5	71146707	71146927	suz12_no_model_broad_peak_1257	2.56489
chr5	72528316	72528729	suz12_no_model_broad_peak_1258	2.09583
chr5	72715187	72715904	suz12_no_model_broad_peak_1259	2.62127
chr5	72732632	72733395	suz12_no_model_broad_peak_1260	2.94793
chr5	72742747	72744942	suz12_no_model_broad_peak_1261	2.54101
chr5	74161880	74162717	suz12_no_model_broad_peak_1262	3.2076
chr5	74348535	74349666	suz12_no_model_broad_peak_1263	3.31558
chr5	75378813	75379301	suz12_no_model_broad_peak_1264	2.65597
chr5	76506047	76507560	suz12_no_model_broad_peak_1265	3.16864
chr5	76933963	76934703	suz12_no_model_broad_peak_1266	3.21633
chr5	82767265	82767962	suz12_no_model_broad_peak_1267	2.2142
chr5	87438231	87438789	suz12_no_model_broad_peak_1268	4.81401
chr5	87969880	87970318	suz12_no_model_broad_peak_1269	2.6037
chr5	87976833	87976980	suz12_no_model_broad_peak_1270	2.13697
chr5	92919392	92921579	suz12_no_model_broad_peak_1271	2.62852
chr5	94620235	94621454	suz12_no_model_broad_peak_1272	1.96332
chr5	114504918	114505320	suz12_no_model_broad_peak_1273	1.08377
chr5	114515142	114516618	suz12_no_model_broad_peak_1274	2.0845
chr5	115908877	115909131	suz12_no_model_broad_peak_1275	2.90296
chr5	121647874	121648070	suz12_no_model_broad_peak_1276	1.86402
chr5	122372435	122372707	suz12_no_model_broad_peak_1277	3.10031
chr5	122424657	122425016	suz12_no_model_broad_peak_1278	2.77625
chr5	128796141	128796914	suz12_no_model_broad_peak_1279	2.19973
chr5	129240442	129240610	suz12_no_model_broad_peak_1280	2.60103
chr5	131346822	131347404	suz12_no_model_broad_peak_1281	2.55574
chr5	132148692	132149723	suz12_no_model_broad_peak_1282	3.33597
chr5	132946902	132948291	suz12_no_model_broad_peak_1283	3.07434
chr5	134366864	134367482	suz12_no_model_broad_peak_1284	3.42717
chr5	134368705	134370116	suz12_no_model_broad_peak_1285	3.05046
chr5	134824418	134824838	suz12_no_model_broad_peak_1286	3.12907
chr5	134879264	134879820	suz12_no_model_broad_peak_1287	2.93947
chr5	137577723	137577983	suz12_no_model_broad_peak_1288	3.71846
chr5	139076669	139077027	suz12_no_model_broad_peak_1289	2.57814
chr5	139175120	139176253	suz12_no_model_broad_peak_1290	2.34096
chr5	139283191	139284094	suz12_no_model_broad_peak_1291	3.73536
chr5	141256386	141258407	suz12_no_model_broad_peak_1292	2.7141
chr5	153854936	153856301	suz12_no_model_broad_peak_1293	2.47872
chr5	153856892	153858104	suz12_no_model_broad_peak_1294	2.46134
chr5	159398921	159399855	suz12_no_model_broad_peak_1295	2.10547
chr5	170847109	170847394	suz12_no_model_broad_peak_1296	2.49841
chr5	171881215	171881424	suz12_no_model_broad_peak_1297	1.79311
chr5	172656204	172656765	suz12_no_model_broad_peak_1298	2.34202
chr5	172660741	172661218	suz12_no_model_broad_peak_1299	2.49319
chr5	172661852	172661996	suz12_no_model_broad_peak_1300	2.43218
chr5	172665462	172666031	suz12_no_model_broad_peak_1301	2.82332
chr5	175085045	175085189	suz12_no_model_broad_peak_1302	1.96084
chr5	176244778	176245211	suz12_no_model_broad_peak_1303	3.18211
chr5	179497945	179498487	suz12_no_model_broad_peak_1304	3.97141
chr6	862066	863721	suz12_no_model_broad_peak_1305	2.2812
chr6	1378998	1379516	suz12_no_model_broad_peak_1306	2.69466
chr6	1605235	1607263	suz12_no_model_broad_peak_1307	1.74592
chr6	1607857	1608188	suz12_no_model_broad_peak_1308	2.87423
chr6	2971414	2972510	suz12_no_model_broad_peak_1309	2.3532
chr6	3456468	3457358	suz12_no_model_broad_peak_1310	2.00782
chr6	5997432	5997821	suz12_no_model_broad_peak_1311	1.51687
chr6	5999296	5999532	suz12_no_model_broad_peak_1312	1.46391
chr6	6003776	6004124	suz12_no_model_broad_peak_1313	1.45515
chr6	6006852	6007216	suz12_no_model_broad_peak_1314	1.57138
chr6	7052127	7052425	suz12_no_model_broad_peak_1315	2.66574
chr6	7541570	7543237	suz12_no_model_broad_peak_1316	2.52141
chr6	7726376	7728910	suz12_no_model_broad_peak_1317	2.80136
chr6	11043655	11044492	suz12_no_model_broad_peak_1318	3.40309
chr6	13924555	13926060	suz12_no_model_broad_peak_1319	2.78884
chr6	17281361	17282277	suz12_no_model_broad_peak_1320	2.50387
chr6	21664664	21665607	suz12_no_model_broad_peak_1321	2.12166
chr6	21666399	21666947	suz12_no_model_broad_peak_1322	2.47276
chr6	30434139	30434434	suz12_no_model_broad_peak_1323	2.95896
chr6	34112074	34113523	suz12_no_model_broad_peak_1324	3.15939
chr6	36807545	36807841	suz12_no_model_broad_peak_1325	3.23495
chr6	41394987	41395725	suz12_no_model_broad_peak_1326	3.43014
chr6	41471520	41471855	suz12_no_model_broad_peak_1327	2.17885
chr6	41606686	41606952	suz12_no_model_broad_peak_1328	2.16222
chr6	43477441	43477712	suz12_no_model_broad_peak_1329	3.10006
chr6	44238243	44238832	suz12_no_model_broad_peak_1330	2.75881
chr6	45387598	45387982	suz12_no_model_broad_peak_1331	2.01575
chr6	45388858	45391476	suz12_no_model_broad_peak_1332	2.89194
chr6	45982825	45983258	suz12_no_model_broad_peak_1333	3.4553
chr6	53659997	53660169	suz12_no_model_broad_peak_1334	2.79675
chr6	72129865	72130301	suz12_no_model_broad_peak_1335	2.61661
chr6	75915680	75915908	suz12_no_model_broad_peak_1336	2.67486
chr6	91004723	91006839	suz12_no_model_broad_peak_1337	2.99605
chr6	99797388	99797741	suz12_no_model_broad_peak_1338	4.28772
chr6	100050693	100051426	suz12_no_model_broad_peak_1339	3.09617
chr6	100054574	100055142	suz12_no_model_broad_peak_1340	2.8203
chr6	100912844	100913216	suz12_no_model_broad_peak_1341	2.76385
chr6	105401039	105401183	suz12_no_model_broad_peak_1342	2.27278
chr6	105584589	105585018	suz12_no_model_broad_peak_1343	2.5616
chr6	106442135	106443640	suz12_no_model_broad_peak_1344	2.56034
chr6	108437784	108438002	suz12_no_model_broad_peak_1345	3.05193
chr6	108438704	108439584	suz12_no_model_broad_peak_1346	2.59577
chr6	108440182	108440759	suz12_no_model_broad_peak_1347	2.67325
chr6	108478895	108479373	suz12_no_model_broad_peak_1348	3.43049
chr6	108881768	108882213	suz12_no_model_broad_peak_1349	2.50689
chr6	124124576	124124997	suz12_no_model_broad_peak_1350	1.95236
chr6	126068321	126069259	suz12_no_model_broad_peak_1351	2.27408
chr6	127440117	127440991	suz12_no_model_broad_peak_1352	2.73959
chr6	131456415	131456559	suz12_no_model_broad_peak_1353	3.34323
chr6	134496839	134497695	suz12_no_model_broad_peak_1354	2.60843
chr6	137243244	137243821	suz12_no_model_broad_peak_1355	2.96105
chr6	137365056	137365441	suz12_no_model_broad_peak_1356	2.59958
chr6	137816576	137816828	suz12_no_model_broad_peak_1357	2.06632
chr6	138482978	138483743	suz12_no_model_broad_peak_1358	3.84122
chr6	143858027	143858780	suz12_no_model_broad_peak_1359	2.32379
chr6	143999172	143999467	suz12_no_model_broad_peak_1360	2.67474
chr6	144328836	144329520	suz12_no_model_broad_peak_1361	4.14121
chr6	149068190	149069628	suz12_no_model_broad_peak_1362	3.48174
chr6	150284777	150286428	suz12_no_model_broad_peak_1363	3.25062
chr6	150311654	150312095	suz12_no_model_broad_peak_1364	3.14072
chr6	150463998	150464971	suz12_no_model_broad_peak_1365	2.43997
chr6	151561306	151562140	suz12_no_model_broad_peak_1366	2.82249
chr6	157557043	157557766	suz12_no_model_broad_peak_1367	2.84207
chr6	170604629	170605410	suz12_no_model_broad_peak_1368	2.40005
chr7	556834	557678	suz12_no_model_broad_peak_1369	2.51974
chr7	559336	559702	suz12_no_model_broad_peak_1370	2.80419
chr7	561490	562034	suz12_no_model_broad_peak_1371	2.75062
chr7	1704875	1706875	suz12_no_model_broad_peak_1372	2.10145
chr7	3340732	3341198	suz12_no_model_broad_peak_1373	2.46052
chr7	5458940	5467637	suz12_no_model_broad_peak_1374	3.58686
chr7	5468997	5469548	suz12_no_model_broad_peak_1375	2.94726
chr7	18126313	18126685	suz12_no_model_broad_peak_1376	2.24522
chr7	19146404	19146560	suz12_no_model_broad_peak_1377	2.71476
chr7	19156632	19156776	suz12_no_model_broad_peak_1378	2.52818
chr7	24323603	24324392	suz12_no_model_broad_peak_1379	2.52948
chr7	25891722	25892468	suz12_no_model_broad_peak_1380	2.95828
chr7	25895768	25896029	suz12_no_model_broad_peak_1381	3.58981
chr7	27197650	27198498	suz12_no_model_broad_peak_1382	2.67624
chr7	27211696	27211862	suz12_no_model_broad_peak_1383	3.563
chr7	27212756	27213893	suz12_no_model_broad_peak_1384	3.77062
chr7	27223403	27224131	suz12_no_model_broad_peak_1385	5.23515
chr7	27239007	27240140	suz12_no_model_broad_peak_1386	3.06082
chr7	28218928	28220546	suz12_no_model_broad_peak_1387	2.61286
chr7	28449759	28450444	suz12_no_model_broad_peak_1388	2.99603
chr7	29603648	29604600	suz12_no_model_broad_peak_1389	4.98137
chr7	29724451	29725263	suz12_no_model_broad_peak_1390	2.8912
chr7	29846252	29847035	suz12_no_model_broad_peak_1391	3.02727
chr7	32767908	32768157	suz12_no_model_broad_peak_1392	2.96577
chr7	39649273	39649511	suz12_no_model_broad_peak_1393	2.01223
chr7	39872757	39873099	suz12_no_model_broad_peak_1394	2.75401
chr7	44364841	44365449	suz12_no_model_broad_peak_1395	2.22181
chr7	45960925	45961166	suz12_no_model_broad_peak_1396	3.76045
chr7	49813309	49815582	suz12_no_model_broad_peak_1397	3.28571
chr7	50860093	50861660	suz12_no_model_broad_peak_1398	3.01677
chr7	55086511	55087619	suz12_no_model_broad_peak_1399	4.17594
chr7	64583236	64583683	suz12_no_model_broad_peak_1400	3.32918
chr7	64601010	64601801	suz12_no_model_broad_peak_1401	2.72679
chr7	64974019	64975432	suz12_no_model_broad_peak_1402	2.50722
chr7	65019529	65020689	suz12_no_model_broad_peak_1403	2.56168
chr7	65037420	65037934	suz12_no_model_broad_peak_1404	3.13222
chr7	65112199	65112905	suz12_no_model_broad_peak_1405	3.21741
chr7	75910798	75911203	suz12_no_model_broad_peak_1406	3.45456
chr7	94537099	94537429	suz12_no_model_broad_peak_1407	2.67578
chr7	96635521	96635686	suz12_no_model_broad_peak_1408	2.29569
chr7	100318321	100318499	suz12_no_model_broad_peak_1409	2.89785
chr7	100424691	100425506	suz12_no_model_broad_peak_1410	2.97648
chr7	103086397	103086786	suz12_no_model_broad_peak_1411	4.05248
chr7	103629117	103629603	suz12_no_model_broad_peak_1412	3.53304
chr7	108095420	108097065	suz12_no_model_broad_peak_1413	2.18898
chr7	113724382	113725150	suz12_no_model_broad_peak_1414	3.24218
chr7	116139770	116140644	suz12_no_model_broad_peak_1415	2.79116
chr7	116312402	116312561	suz12_no_model_broad_peak_1416	2.09734
chr7	120969535	120970815	suz12_no_model_broad_peak_1417	3.02473
chr7	121513430	121513580	suz12_no_model_broad_peak_1418	2.38828
chr7	126891200	126893122	suz12_no_model_broad_peak_1419	2.81337
chr7	127671695	127672632	suz12_no_model_broad_peak_1420	3.1559
chr7	128001682	128001835	suz12_no_model_broad_peak_1421	3.09916
chr7	129419224	129419395	suz12_no_model_broad_peak_1422	3.3349
chr7	129420494	129423541	suz12_no_model_broad_peak_1423	2.55203
chr7	130418800	130419206	suz12_no_model_broad_peak_1424	1.6596
chr7	131240957	131241898	suz12_no_model_broad_peak_1425	2.426
chr7	132261599	132262165	suz12_no_model_broad_peak_1426	2.70696
chr7	140339854	140340587	suz12_no_model_broad_peak_1427	3.17755
chr7	140773101	140773763	suz12_no_model_broad_peak_1428	2.57078
chr7	143059155	143060222	suz12_no_model_broad_peak_1429	2.75173
chr7	149470073	149470231	suz12_no_model_broad_peak_1430	2.51879
chr7	150674624	150675305	suz12_no_model_broad_peak_1431	3.03946
chr7	150863754	150865581	suz12_no_model_broad_peak_1432	2.58265
chr7	150945440	150946368	suz12_no_model_broad_peak_1433	2.61266
chr7	150948464	150948951	suz12_no_model_broad_peak_1434	1.99346
chr7	151107406	151107765	suz12_no_model_broad_peak_1435	2.3886
chr7	155165146	155165741	suz12_no_model_broad_peak_1436	3.59338
chr7	155166777	155168037	suz12_no_model_broad_peak_1437	5.01252
chr7	156796782	156797095	suz12_no_model_broad_peak_1438	4.29331
chr7	156797847	156798781	suz12_no_model_broad_peak_1439	4.62155
chr8	9763949	9764650	suz12_no_model_broad_peak_1440	3.17099
chr8	10587053	10589621	suz12_no_model_broad_peak_1441	2.70427
chr8	11205345	11205943	suz12_no_model_broad_peak_1442	4.91042
chr8	11560634	11562611	suz12_no_model_broad_peak_1443	3.76438
chr8	17658420	17658895	suz12_no_model_broad_peak_1444	2.80206
chr8	18870833	18871035	suz12_no_model_broad_peak_1445	3.39948
chr8	19614226	19614831	suz12_no_model_broad_peak_1446	2.78531
chr8	21645132	21646869	suz12_no_model_broad_peak_1447	2.83381
chr8	22013925	22014406	suz12_no_model_broad_peak_1448	3.10031
chr8	22409005	22409491	suz12_no_model_broad_peak_1449	2.38974
chr8	22549164	22550433	suz12_no_model_broad_peak_1450	2.36038
chr8	22722857	22723198	suz12_no_model_broad_peak_1451	2.91074
chr8	23571689	23572389	suz12_no_model_broad_peak_1452	2.40155
chr8	25042137	25042439	suz12_no_model_broad_peak_1453	2.36044
chr8	26371224	26372093	suz12_no_model_broad_peak_1454	2.60091
chr8	29208728	29211296	suz12_no_model_broad_peak_1455	2.91938
chr8	30241252	30242953	suz12_no_model_broad_peak_1456	2.66068
chr8	37553255	37556409	suz12_no_model_broad_peak_1457	2.94929
chr8	37654513	37655921	suz12_no_model_broad_peak_1458	2.16571
chr8	38323944	38325982	suz12_no_model_broad_peak_1459	2.36336
chr8	41166120	41167245	suz12_no_model_broad_peak_1460	3.57353
chr8	41624467	41624960	suz12_no_model_broad_peak_1461	2.1072
chr8	41655115	41655501	suz12_no_model_broad_peak_1462	3.46248
chr8	41754544	41754711	suz12_no_model_broad_peak_1463	2.69925
chr8	43102061	43102783	suz12_no_model_broad_peak_1464	2.49763
chr8	53478255	53478601	suz12_no_model_broad_peak_1465	2.21812
chr8	54789192	54790722	suz12_no_model_broad_peak_1466	2.3684
chr8	57025638	57025871	suz12_no_model_broad_peak_1467	2.37795
chr8	67873414	67874662	suz12_no_model_broad_peak_1468	2.90109
chr8	75233353	75233858	suz12_no_model_broad_peak_1469	3.33005
chr8	80523974	80524923	suz12_no_model_broad_peak_1470	3.86235
chr8	81490663	81490963	suz12_no_model_broad_peak_1471	4.44951
chr8	81784833	81786825	suz12_no_model_broad_peak_1472	3.09703
chr8	93107493	93107726	suz12_no_model_broad_peak_1473	3.35416
chr8	95653885	95654492	suz12_no_model_broad_peak_1474	3.0363
chr8	97171442	97173987	suz12_no_model_broad_peak_1475	3.1664
chr8	97506082	97506341	suz12_no_model_broad_peak_1476	3.02487
chr8	98881357	98881651	suz12_no_model_broad_peak_1477	2.95541
chr8	101661804	101661985	suz12_no_model_broad_peak_1478	2.30649
chr8	102506072	102506299	suz12_no_model_broad_peak_1479	2.94691
chr8	104152838	104153311	suz12_no_model_broad_peak_1480	2.74574
chr8	104512152	104513508	suz12_no_model_broad_peak_1481	2.81029
chr8	121823686	121824653	suz12_no_model_broad_peak_1482	3.85577
chr8	125739556	125741233	suz12_no_model_broad_peak_1483	2.86351
chr8	133492164	133493653	suz12_no_model_broad_peak_1484	2.25037
chr8	134583180	134583472	suz12_no_model_broad_peak_1485	2.39419
chr8	140714732	140716651	suz12_no_model_broad_peak_1486	2.56955
chr8	142010182	142011156	suz12_no_model_broad_peak_1487	3.2653
chr8	143531241	143534153	suz12_no_model_broad_peak_1488	2.67608
chr8	144509331	144511758	suz12_no_model_broad_peak_1489	2.70795
chr8	144751624	144751863	suz12_no_model_broad_peak_1490	2.67313
chr8	145103605	145104330	suz12_no_model_broad_peak_1491	2.41877
chr8	145560810	145561839	suz12_no_model_broad_peak_1492	2.51319
chr8	145698029	145699672	suz12_no_model_broad_peak_1493	2.43103
chr9	113037	115701	suz12_no_model_broad_peak_1494	2.5073
chr9	116859	117529	suz12_no_model_broad_peak_1495	2.1721
chr9	504934	505679	suz12_no_model_broad_peak_1496	2.27697
chr9	976276	977511	suz12_no_model_broad_peak_1497	2.27816
chr9	1049848	1050235	suz12_no_model_broad_peak_1498	2.14507
chr9	4298619	4299897	suz12_no_model_broad_peak_1499	2.94891
chr9	14312862	14315509	suz12_no_model_broad_peak_1500	2.49834
chr9	14348950	14349206	suz12_no_model_broad_peak_1501	1.60143
chr9	16727011	16727155	suz12_no_model_broad_peak_1502	2.37624
chr9	16870098	16871441	suz12_no_model_broad_peak_1503	2.28588
chr9	33676995	33677556	suz12_no_model_broad_peak_1504	4.44
chr9	34577868	34578263	suz12_no_model_broad_peak_1505	5.35617
chr9	34589552	34589698	suz12_no_model_broad_peak_1506	3.33253
chr9	34628717	34629663	suz12_no_model_broad_peak_1507	2.6238
chr9	34957848	34958248	suz12_no_model_broad_peak_1508	2.99843
chr9	37651111	37651255	suz12_no_model_broad_peak_1509	5.0191
chr9	38621469	38621898	suz12_no_model_broad_peak_1510	3.7652
chr9	42742235	42744612	suz12_no_model_broad_peak_1511	2.86506
chr9	43684832	43685332	suz12_no_model_broad_peak_1512	2.80018
chr9	68809611	68809945	suz12_no_model_broad_peak_1513	1.54165
chr9	69200421	69200859	suz12_no_model_broad_peak_1514	3.20814
chr9	69785162	69788210	suz12_no_model_broad_peak_1515	3.62374
chr9	70151297	70153772	suz12_no_model_broad_peak_1516	4.0733
chr9	70402057	70404309	suz12_no_model_broad_peak_1517	3.97056
chr9	70918148	70918409	suz12_no_model_broad_peak_1518	6.64256
chr9	70971400	70972150	suz12_no_model_broad_peak_1519	5.53526
chr9	71940420	71940601	suz12_no_model_broad_peak_1520	2.09682
chr9	74383009	74383244	suz12_no_model_broad_peak_1521	3.11184
chr9	78505983	78506615	suz12_no_model_broad_peak_1522	3.52157
chr9	79634918	79635976	suz12_no_model_broad_peak_1523	4.68108
chr9	80646387	80647797	suz12_no_model_broad_peak_1524	6.33712
chr9	87285187	87285407	suz12_no_model_broad_peak_1525	3.5752
chr9	88713775	88714264	suz12_no_model_broad_peak_1526	4.13836
chr9	89561205	89562297	suz12_no_model_broad_peak_1527	5.50683
chr9	92219118	92221209	suz12_no_model_broad_peak_1528	9.90626
chr9	93404613	93405227	suz12_no_model_broad_peak_1529	8.33217
chr9	94186463	94187532	suz12_no_model_broad_peak_1530	11.3792
chr9	96713188	96713472	suz12_no_model_broad_peak_1531	10.4353
chr9	96714175	96715473	suz12_no_model_broad_peak_1532	8.25281
chr9	96716718	96717565	suz12_no_model_broad_peak_1533	5.94946
chr9	96720654	96722003	suz12_no_model_broad_peak_1534	3.60387
chr9	96722599	96723248	suz12_no_model_broad_peak_1535	3.91494
chr9	98278338	98278998	suz12_no_model_broad_peak_1536	3.8636
chr9	98782974	98785190	suz12_no_model_broad_peak_1537	6.06885
chr9	100610493	100611121	suz12_no_model_broad_peak_1538	2.64206
chr9	100615719	100616562	suz12_no_model_broad_peak_1539	3.57784
chr9	110252084	110253088	suz12_no_model_broad_peak_1540	1.85925
chr9	112081526	112082188	suz12_no_model_broad_peak_1541	2.26653
chr9	116638061	116639065	suz12_no_model_broad_peak_1542	5.52261
chr9	118916351	118917059	suz12_no_model_broad_peak_1543	7.31029
chr9	120176198	120177493	suz12_no_model_broad_peak_1544	6.44145
chr9	124261075	124262204	suz12_no_model_broad_peak_1545	4.49681
chr9	124361851	124362135	suz12_no_model_broad_peak_1546	4.91978
chr9	124413769	124414363	suz12_no_model_broad_peak_1547	8.39091
chr9	124461012	124461734	suz12_no_model_broad_peak_1548	6.47101
chr9	124990418	124990969	suz12_no_model_broad_peak_1549	8.48318
chr9	125109160	125109457	suz12_no_model_broad_peak_1550	8.03579
chr9	126770642	126771359	suz12_no_model_broad_peak_1551	7.79514
chr9	126778902	126779116	suz12_no_model_broad_peak_1552	4.10844
chr9	126780637	126781572	suz12_no_model_broad_peak_1553	3.10532
chr9	127266678	127266989	suz12_no_model_broad_peak_1554	3.03249
chr9	129088954	129089549	suz12_no_model_broad_peak_1555	2.79033
chr9	129373974	129376324	suz12_no_model_broad_peak_1556	2.34958
chr9	129387850	129389059	suz12_no_model_broad_peak_1557	5.7162
chr9	129445383	129445563	suz12_no_model_broad_peak_1558	6.66362
chr9	130966506	130966779	suz12_no_model_broad_peak_1559	6.26313
chr9	132199272	132199585	suz12_no_model_broad_peak_1560	6.7764
chr9	132244588	132245662	suz12_no_model_broad_peak_1561	3.53351
chr9	132330867	132331491	suz12_no_model_broad_peak_1562	3.71012
chr9	132428109	132428335	suz12_no_model_broad_peak_1563	3.88266
chr9	132934384	132935023	suz12_no_model_broad_peak_1564	5.69658
chr9	133536338	133537812	suz12_no_model_broad_peak_1565	6.99447
chr9	133538459	133542142	suz12_no_model_broad_peak_1566	5.28924
chr9	133813950	133815211	suz12_no_model_broad_peak_1567	2.51857
chr9	133971591	133972051	suz12_no_model_broad_peak_1568	2.31863
chr9	135036775	135039981	suz12_no_model_broad_peak_1569	2.54649
chr9	135853983	135854399	suz12_no_model_broad_peak_1570	1.23691
chr9	137217190	137217883	suz12_no_model_broad_peak_1571	2.76937
chr9	137218644	137218984	suz12_no_model_broad_peak_1572	2.57108
chr9	138371887	138372282	suz12_no_model_broad_peak_1573	2.66659
chr9	139560531	139561151	suz12_no_model_broad_peak_1574	1.76039
chr9	139939691	139940767	suz12_no_model_broad_peak_1575	2.23764
chrX	18372099	18372431	suz12_no_model_broad_peak_1576	2.12141
chrX	40014045	40014325	suz12_no_model_broad_peak_1577	2.0625
chrX	45709768	45711033	suz12_no_model_broad_peak_1578	2.74239
chrX	46772064	46772881	suz12_no_model_broad_peak_1579	2.43988
chrX	53350016	53350723	suz12_no_model_broad_peak_1580	2.60971
chrX	71351644	71352007	suz12_no_model_broad_peak_1581	2.14482
chrX	71524779	71527063	suz12_no_model_broad_peak_1582	2.36874
chrX	129114853	129115317	suz12_no_model_broad_peak_1583	3.10209
chrX	136509300	136509804	suz12_no_model_broad_peak_1584	2.23544
chrX	147582501	147583197	suz12_no_model_broad_peak_1585	2.77961
chrX	149530320	149532367	suz12_no_model_broad_peak_1586	3.61325
chrY	10037744	10037965	suz12_no_model_broad_peak_1587	1.71916
chrY	13636612	13636950	suz12_no_model_broad_peak_1588	2.08377
chrY	13648859	13649077	suz12_no_model_broad_peak_1589	3.57849
