# Supplementary material for: Requirement for PRC1 subunit BMI1 in host gene activation by Epstein–Barr virus protein EBNA3C
Source: Nucleic Acids Res. 2019 Jan 15;47(6):2807–21. doi: 10.1093/nar/gky1323 (PMC6451101; doi:10.1093/nar/gky1323)
Supplement: Supplementary Data [file gky1323_supplemental_files.zip › Supplementary File S2.xlsx]

## Sheet: Sheet1
Histone marks/ chromatin states	Link
H3k27ac	http://ftp.ebi.ac.uk/pub/databases/ensembl/encode/integration_data_jan2011/byDataType/peaks/jan2011/histone_macs/optimal/hub/wgEncodeBroadHistoneGm12878H3k27acStdAln.bb
H3k27me3	http://ftp.ebi.ac.uk/pub/databases/ensembl/encode/integration_data_jan2011/byDataType/peaks/jan2011/histone_macs/optimal/hub/wgEncodeBroadHistoneGm12878H3k27me3StdAln.bb
H3k36me3	http://ftp.ebi.ac.uk/pub/databases/ensembl/encode/integration_data_jan2011/byDataType/peaks/jan2011/histone_macs/optimal/hub/wgEncodeBroadHistoneGm12878H3k36me3StdAln.bb
H3k4me1	http://ftp.ebi.ac.uk/pub/databases/ensembl/encode/integration_data_jan2011/byDataType/peaks/jan2011/histone_macs/optimal/hub/wgEncodeBroadHistoneGm12878H3k4me1StdAln.bb
H3k4me2	http://ftp.ebi.ac.uk/pub/databases/ensembl/encode/integration_data_jan2011/byDataType/peaks/jan2011/histone_macs/optimal/hub/wgEncodeBroadHistoneGm12878H3k4me2StdAln.bb
H3k4me3	http://ftp.ebi.ac.uk/pub/databases/ensembl/encode/integration_data_jan2011/byDataType/peaks/jan2011/histone_macs/optimal/hub/wgEncodeBroadHistoneGm12878H3k4me3StdAln.bb
H3k79me2	http://ftp.ebi.ac.uk/pub/databases/ensembl/encode/integration_data_jan2011/byDataType/peaks/jan2011/histone_macs/optimal/hub/wgEncodeBroadHistoneGm12878H3k79me2StdAln.bb
H3k9ac	http://ftp.ebi.ac.uk/pub/databases/ensembl/encode/integration_data_jan2011/byDataType/peaks/jan2011/histone_macs/optimal/hub/wgEncodeBroadHistoneGm12878H3k9acStdAln.bb
H3k9me3	http://ftp.ebi.ac.uk/pub/databases/ensembl/encode/integration_data_jan2011/byDataType/peaks/jan2011/histone_macs/optimal/hub/wgEncodeBroadHistoneGm12878H3k9me3StdAln.bb
H4k20me1	http://ftp.ebi.ac.uk/pub/databases/ensembl/encode/integration_data_jan2011/byDataType/peaks/jan2011/histone_macs/optimal/hub/wgEncodeBroadHistoneGm12878H4k20me1StdAln.bb
Chromatin state segments, LCL GM12878	http://egg2.wustl.edu/roadmap/data/byFileType/chromhmmSegmentations/ChmmModels/coreMarks/jointModel/final/E116_15_coreMarks_mnemonics.bed.gz
